# Supplementary material for: Validation study of genetic biomarkers of response to TNF inhibitors in rheumatoid arthritis
Source: PLoS One. 2018 May 7;13(5):e0196793. doi: 10.1371/journal.pone.0196793 (PMC5937760; doi:10.1371/journal.pone.0196793)
Supplement: S1 Dataset — (XLSX) [file pone.0196793.s002.xlsx]

## Sheet: Hoja1
Sample	rs3468	rs10403848	rs4925659	rs885813	rs16973982	rs7070180	rs4925648	rs284515	rs10520789	rs717117	rs3794271	rs11870477	rs10925026	rs284511	rs11672725	rs1679568	rs4612666	rs885814	DAS28_ baseline	DAS28_3mo	deltaDAS28_3mo	response 3mo	DAS28_6mo	deltaDAS28_6mo	response_6mo	DAS28_12mo	deltaDAS28_12mo	response_12mo	HAQ_baseline	RF	erosion	anti_CCP	sex	smoking	concomitant cDMARD	ESR_baseline	PCR_baseline	age_baseline	time_since_onset
1	0	1	1	1	0	1	0	0	0	0	2	2	0	2	1	0	2	0	7.8				6.3	1.5	M				1.8	1	1	1	1	0				67	11
2	0	0	0	0	0	1	0	0	0	0	2	0	1	0	0	0	0	0	5.8				6.8	-1	NR				1.4	1	0	1	1	0				61	1
3	1	0	1	1	0	1	0	0	0	0	1	0	1	0	1	0	0	1	7.2				5.5	1.7	M				1.1	1	1	1	1	0				53	32
4	1	1	2	0	0	1	0	0	0	0	1	0	1	1	0	0	0	1	5.7				5.4	0.3	NR				1.6	1	1	0	1	0				51	2
5	1	0	1	0	1	0	0	1	1	0	0	0	0	1	0	0	0	2	5.6				5.5	0.1	NR				1.8	0	1	1	1	0				40	8
6	0	0	1	1	1	1	1	0	1	0	0	0	0	1	1	0	2	1	5.8				5.4	0.4	NR				1.3	1	1	0	1	0				38	1
7	1		2	1	0	1	0	0	0	0	1	0	0	2	0	0	0	0	4.9				4.01	0.89	M				0.5	1	1	1	1	1				60	8
8	1	1	2	1	0	1	0	0	0	0	1	0	0	1	0	0	1	0	7				6.4	0.6	NR				1.5	1	1	1	1	0				60	1
9	0	0	0	0	1	0	0	1	1	0	1	0	1	1	0	1	0	0	6.7				4.6	2.1	M				1.4	1	1	1	1	0				55	2
10	0		0	1	0	1	0	0	0	0	1	0	2	1	1	0	0	1	5.5				5.4	0.1	NR				1.1	1	0	1	1	0				38	12
11	1		0	0	0	0	0	0	0	0	0	1	2	0		0	0	0	6.5				4.9	1.6	M				2.4	1	1	1	1	0				70	8
12	1	0	1	0	0	0	1	0	0	1	0	0	0	2	1	0	1	0	4				2	2	R				0.3	0	1	0	0	1				58	6
13	0	1	2	0	1	0	1	0	1	0	1	0	0	1	0	1	1	0	4.8				1.8	3	R				0.9	1	1	1	1	1				52	28
14	1	1	2	1	1	1	0	0	1	0	1	0	0	2	0	0	0	1	4.3				2.6	1.7	R				1.3	1	1	1	1	0				66	27
15	0	1	0	1	0	1	0	0	0	0	1	0	1	0	0	1	0	0	5				4.6	0.4	NR				0.8	0	1	1	1	0				60	6
16	0	0	1	1	0	0	0	0	0	0	1	0	0	2	0	0	0	1	5.8				5.2	0.6	NR				1.3	1	1	1	1	0				64	7
17	1	1	0	0	0	0	0	0	0	1	0	0	1	1	0	0	0	1	4.8				4.8	0	NR				1.3	1	1	1	1					58	9
18	1	0	1	1	0	0	1	0	0	0	2	0	0	2		1	0	2	5.69	3.99	1.7	M	4.59	1.1	M	3.92	1.77	M	1.88	1	1	1	1	0	1	53	17.9	67	11
19	1	0	1	0	0	1	0	0	0	0	0	0	1	0	0	0	1	0	7.66	3.61	4.05	M	3.26	4.4	M	3.5	4.16	M	1.63	1	1	1	1	0	1	41	15.7	61	1
20	1	1	1	1	0	1	0	0	0	1	1	0	0	2	0	1	1	1	6.83	5.5	1.33	M	5.56	1.27	M	5.71	1.12	NR	2	1	1	1	1	1	1	57	16.5	53	32
21	0	0	0	1	0	1	0	0	0	0	2	0	1	2	1	0	0	0	8.46	6.85	1.61	M	6.19	2.27	M	7.19	1.27	M	2.75	1	1	1	0	1	0	59	35.7	51	2
22	1	1	0	1	1	1	0	1	1	0	1	0	1	1	0	0	0	0	6.76	4.9	1.86	M	3.27	3.49	M	2.23	4.53	R	1.88	1	1	1	1	0	1	37	8.9	40	8
23	0	1	1	0	1	0	0	0	1	0	0	0	1	2	0	0	0	0	6.54	3.43	3.11	M	4.34	2.2	M	1.16	5.38	R	1.63	0	1	0	0	0	1	56	84.3	60	1
24	1	0	0	1		1	0	0	0	0	1	1	1	1	1	0	0	1	4.68	2.36	2.32	R	3.59	1.09	M	3.16	1.52	R	0.63	1	1	1	1	0	1	70	24.6	44	1
25	1	0	1	1	0	0	0	0	0	1	0	0	1	0	0	0	1	0	6.42	4.37	2.05	M	4.2	2.22	M	2.96	3.46	R	0.75	1	1	1	1	0	1	38	16.9	38	12
26	1	1	1	0	1	0	0	0	1	0	0	1	1	1	0	0	0	0	6.51	2.87	3.64	R	2.7	3.81	R	2.16	4.35	R	2.25	1	1	1	0	1	0	122	92	58	6
27	1	0	1	1	0	0	1	0	0	0	2	0	0	1	0	1	1	0	5.69	3.93	1.76	M	4.59	1.1	M	3.92	1.77	M	1.75	1	1	1	0	1	1	51	19.7	66	10
28	1	1	0	1	0	0	0	1	0	0	0	1	2	0	0	1	0	0	6.93	5.12	1.81	M	5.74	1.19	NR	4.99	1.94	M	2.25	1	1	1	0	1	0	85	48.9	66	27
29	0	0	0	1	1	0	0	0	1	0	1	1	1	0	1	0	0	1	6.76	4.57	2.19	M	2.78	3.98	R	2.81	3.95	R	2.75	1	1	1	1	0	1	35	6.9	64	7
30	0	1	1	1	1	1	1	0	1	0	0	0	0	0	0	0	1	0	6.12	4.86	1.26	M	3.95	2.17	M	3.23	2.89	M	1.88	1	1	1	1	0	1	42	13.7	65	2
31	0	1	0	0	1	1	0	1	1	0	1	0	1	1	0	0	1	0	6.49	2.53	3.96	R	2.13	4.36	R				2	1	0	1	0	1				40	1
32	0	0	0	1	0	0	0	0	0	0	1	1	1	0	1	1	1	1	5.97	3.61	2.36	M	3.45	2.52	M	2.89	3.08	R	1.63	1	1	1	1	0				51	1
33	1	0	2	1	0	0	1	0	0	0	1	0	0	1	0	0	1	0	6.34	4.52	1.82	M	3.56	2.78	M	2.56	3.78	R	1.63	1	0	1	1	1				58	0
34	0	1	0	0	0	0	0	0	0	0	2	1	2	0	1	0	0	0	6.83	4.05	2.78	M	2.52	4.31	R	2.25	4.58	R	1.88	1	1	1	1	0				52	0
35	1	1	0	1	1	1	0	1	1	0	1	0	1	1	0	0	0	0	6.31	4.87	1.44	M	3.26	3.05	M				2	1	1	1	1	0				67	0
36	0	0	1	0	1	0	0	0	1	0	0	0	0	0	1	1	0	0	6.76	3.78	2.98	M	3.12	3.64	R	2.67	4.09	R	2.25	1	0	1	1	0				46	2
37	0	0	1	1	1	0	1	0	1	0	1	0	0	2	1	1	2	1	6.72	2.87	3.85	R							1.88	1	1	1	1	0				46	1
38	0	0	1	0	0	0	0	0	0	0	0	0	1	1	0	1	1	0	6.16	4.1	2.06	M	3.25	2.91	M				1.88	1	0	1	1	0				49	1
39	1	0	2	0	1	0	1	0	1	0	1	0	0	2	0	0	1	1	7.75	3.85	3.9	M							2.75	1	1	1	1	0				59	0
40									0	0	1	0	0	1	0	1	0	0	8.22				6.21	2.01	M	4.35	3.87	M		1	1	0	1		1	78	2	67	7
41	1	0	1	0	0	0	0	1	0	0	2	0	1	0	0	0	0	1	7.31	5.54	1.77	M	5.86	1.45	M				2.75	1	1	0	1		1	62	2	38	3
42									1	0	1	0	1	1	1	0	1	1	5.03	4.09	0.94	M				2.86	2.17	R	1.88	1	1	0	0		1	23	1	45	5
43									1	1	0	1	0	1	0	1		0	7.66	7.37	0.29	NR	6.51	1.15	NR				1.63	1	1		0		1	27	2	58	1
44	0	0	0	0	0	1	0	0	0	0	1	0	0	1	1	0	0	2	6.37							3.9	2.47	M	2.38	0	1	0	0		1	44	5	59	8
45									0	0	2	0	0	1	0	0	1	0	6.72	3.96	2.76	M							0.88	1	1	0	1		1	62	2.5	28	4
46	1	0	1	0	0	1	0	1	1	0	1	0	0	1	0	1	2	0	6.35	3.98	2.37	M	3.03	3.32	R				1.13	1	1	0	1		1			42	7
47	1	0	0	0	0	1	0	0	0	0	1	0	1	0	2	0	0	0	6.4	5.13	1.27	M	4.64	1.76	M				2.13	1	0	0	1		1	66	1.3	52	3
48	1	1	1	1	0	1	0	1	0	0	1	1	0	1	0	1	2	1	5.1	2	3.1	R	4.2	0.9	M	3.99	1.11	M	3	0	1	0	1		1	19	0.5	34	5
49											0	0	2	2		0		0	7.75				2.1	5.65	R				0.88	1	1	0	0		1	96	3	55	10
50									1	0	0	0	2	0	0	0	1	0	7.58	3.33	4.25	M	1.61	5.97	R	1.46	6.12	R	1.63	0	1	0	0		1	60	78	27	1
51									0	1	1	0	1	1	0	1	1	0	6.79	7.07	-0.28	NR	4.85	1.94	M				2	1	1	0	1		1	81	5	50	12
52	0	1	1	1	0	1	1	0	0	0	1	0	1	1	0	0	1	1	6.94							3.01	3.93	R	1.63	0	1	0	1		1	60	15	41	1
53	0	1	1	0	0	0	0	0	0	0	1	1	0	0	1	0	1	2	5.72							3.72	2	M	2.2	0	1	1	1		1	58	3	55	2
54	1	0	1	1	0	1	1	0	0	0	1	0	1	1	1	0	2	0	6.79				4.36	2.43	M	3.9	2.89	M	0.5	0	1	0	1		1	67	3	42	1
55	1	0	1	0	0	1	0	1	0	0	1	1	1	1	0	1	1	0	5.09				5.35	-0.26	NR				1	1	1	0	0		1	32	0	50	5
56	0	0	1	0	0	1	0	0	0	0	0	0	0	2	1	0	0	0	4.09				6.26	-2.17	NR				1.2	1	1	1	1			23	1.9	44	3
57										0		0		0					4.85				4.54	0.31	NR	4.62	0.23	NR		1	1	0	1		1	22	20	53	11
58									0	0	1	0	0	2	0	0	1	0	5.1				4.27	0.83	M	4.29	0.81	M	1.2	1	1	0	0		1	17	8	49	5
59									1	0	1	0	0	0	1	1	1	1	6							5.68	0.32	NR		1	0	0	0		1	29	27	50	1
60	0	0	0	1	1	1	0	0	1	0	1	0	1	0	0	0	0	0	6.9				6.15	0.75	NR	3.82	3.08	M	2.2	0	1	0	1		1	89	71	59	12
61	1	0	0	0	0	1	0	0	0	0	1	0	1	0	0	0	1	0	6.23	4.07	2.16	M	3.56	2.67	M				2.25	1	1	0	1		1	22	2.1	49	4
62	0	0	2	1	0	1	2	0	0	1	0	0	0	0	0	1	2	0	5.6				6.23	-0.63	NR	4.8	0.8	M		1	1	1	1		1			55	55
63	0	2	0	1	0	0	0	1	0	0	0	0	2	1	0	1	1	1	4.2	7.7	-3.5	NR							2.75	1	1	1	1		1	42	1	40	1
64	0	0	1	1	1	0	0	0	1	0	2	0	1	1	0	0	0	1	6	4.01	1.99	M	3.89	2.11	M				2	1	1	0	1		1	44	8	39	4
65	0	0	0	1	0	0	0	0	0	0	2	1	1	1	0	1	1	1	6.1							4.16	1.94	M	2.5	0	1	0	1		1	10	83	44	5
66	1	0	2	1	0	1	0	0	0	0	0	1	0	1	0	1	1	1	6.95	3.93	3.02	M							1.75	0	1	0	1		1	40	2	49	8
67	0	2	1	1	0	1	0	0	0	0	1	0	1	0	0	0	1	0	6.5				7.43	-0.93	NR				2.5	1	1	0	1			78	6	74	4
68	1	1	0	0	0	1	0	0	0	0	0	0	1	2	0	1	1	1	3.76				3.43	0.33	NR	2.13	1.63	R	1.7	1	1	0	1			65	31	74	11
69	0	2	1	1	0	1	0	1	0	1	0	0	1	1	0	0	0	0	4.89				6.36	-1.47	NR	6.36	-1.47	NR	2.8	1	1	0	1			6	12	68	8
70	0	1	1	1	1	1	0	1	1	0	1	1	0	0	1	0	1	1	5.7	5.87	-0.17	NR	4.56	1.14	M	4.34	1.36	M	2	1	1	0	1		1	34	1	72	14
71	0	1	0	1	0	0	0	1	0	0	1	0	1	1	1	0	1	1	4.5				4.42	0.08	NR	4	0.5	NR	1.5	1	1	1	1			35	0.2	53	15
72	1	0	1	0	0	0	1	0	0	0	0	0	1	0	0	1	1	0	6.71				4.64	2.07	M	4.82	1.89	M	1.25	0	1	0	1		1	65	20	28	3
73	1	0	0	1	0	1	0	0	0	0	0	0	1	2	0	0	0	1	5.34	4.49	0.85	M	3.84	1.5	M	4.51	0.83	M	1.25	0	1	0	1		1	17	2.6	42	2
74	0	0	0	0	1	0	0	0	1	0	1	0	2	0	1	0	0	1	5.3				3.51	1.79	M	4.29	1.01	M	1.88	0	1	1	1		1	26	1.7	52	5
75	1	1	1	1	1	0	0	0	1	0	0	0	1	1	0	0	0	1	4.86	3.33	1.53	M	2.64	2.22	R	5.84	-0.98	NR	1.8	1	0	0	1		1	16	25	54	15
76	1	0	0	1	0	0	0	0											6.12	2.78	3.34	R	3.11	3.01	R	5.64	0.48	NR		0	1	0	1		1	18	0.4	53	4
77									1	0	2	0	1	1	0	1	1	1	5.4	4.36	1.04	M				5.39	0.01	NR	2.5	1	1	0	1		0	68	1	67	31
78									1	0	0	0	0	1	0	0	1	1	5.88	4.7	1.18	M	4.84	1.04	M	3.42	2.46	M	0.25	1	1	1	1		0	89	6.3	66	6
79																			5.6	4.53	1.07	M	2.52	3.08	R	4.83	0.77	M	2	1	1	1	1		1	9	1	50	5
80									0	0	0	1	1	0	1	0	1	1	6.18	3.86	2.32	M	2.38	3.8	R	3.66	2.52	M	2.37	0	1	0	1		1	102	15	65	9
81	0	1	0	1	1	0	0	0	1	0	0	0	2	2	0	0	0	1	6.82				3.33	3.49	M	4.29	2.53	M	1.5	1	1	0	1		1	50	3	69	15
82	1	0	1	0	1	0	0	0	1	0	2	0	0	0	0	0	0	2	7.04	2.86	4.18	R	2.56	4.48	R	2.3	4.74	R	1.5	0	1	0	1		1	93	61	29	10
83									1	0	2	0	1	0	1	0	1	0	4.22				2.3	1.92	R	2.42	1.8	R	0.5	1	1	1	1		1	30	12	57	3
84	1	1	0	1	0	1	0	0	0	0	1	0	1	1	0	0	0	1	7.67	3.27	4.4	M	3.86	3.81	M	3.69	3.98	M	2.25	1	1	1	1		1	48	2	79	11
85	1	1	1	0	0	0	0	0	0	0	2	0	0	1	0	0	1	0	4.91	5.67	-0.76	NR							1.75	1	1	1	1		1	25	0	56	17
86	0	0	0	1	0	1	0	0	2	0	0	0	0	1	1	0			4.48	2.66	1.82	R				5.27	-0.79	NR	1.25	0	1	0	0		1	27	22	44	8
87										0	1	0	1	1	1	0		0	5.09	3.8	1.29	M				4.1	0.99	M	0.9	1	0	0	1		1	44	0	36	1
88	1	0	1	1	0	0	0	0	0	0	0	0	1	1	0	1	0	1	4.8	3.1	1.7	R							0.5	0	1	0	1			19	7		0
89	0	0	0	1	1	1	1	1	1	0	1	1	0	1	0	0	0	0	5.7	3.49	2.21	M							2.2	0	1	1	1		1	58	3	55	2
90	0	0	2	0	0	0	0	0	0	0	0	1	0	0	1	0	0	2	5.64	4.1	1.54	M	3.62	2.02	M	3.48	2.16	M	0.88	1	1	1	1	0	1	29	0.6	62	36
91	1	1	0	1	0	1	0	0	0	0	2	0	1	1	1	0	1	1	6.46	3.2	3.26	R	3.2	3.26	R	2.72	3.74	R	2.75	1	1	1	1	0	1	50	10.8	52	2
92	1	0	0	0	0	0	1	0	0	0	1	0	0	1	0	1	2	0	7.06	5.15	1.91	M	4.6	2.46	M	5.5	1.56	M	3	1	1	1	1	0	1	47	1.32	70	35
93	0	1	1	0	0	0	0	0	0	0	1	2	0	1	1	1	0	1	8.46	7.4	1.06	NR	6.14	2.32	M	7.53	0.93	NR	2	1	1	1	1	0	1	31	0.53	70	10
94	1	0	2	1	0	0	0	0	0	0	1	0	0	2	1	0	0	1	4.81	3.8	1.01	M	3.8	1.01	M	3.9	0.91	M	1.8	0	1	0	1	0	1	10	0.23	68	56
95	1	0	1	0	0	1	1	0	0	0	0	0	0	0	0	1	1	1	2.59	1.9	0.69	M							1.25	1	1	1	0	1	1	10		59	18
96	1	0	1	1	0	1	0	0	0	0	1	1	0	1	1	1	0	1	7.59	3.01	4.58	R	2.96	4.63	R	2.4	5.19	R	1.5	1	1	1	1	0	1	117	7.13	46	5
97	1	0	0	1	0	0	0	0	0	0	0	0	0	1	0	0	0	0	5.28	2.94	2.34	R	2.32	2.96	R	2.4	2.88	R	0.25	0	1	0	0	0	1	42	2.7	32	0
98	0	0	1	1	1	0	0	0	1	0	0	0	0	1	1	0	1	0	5.31	1.98	3.33	R	3.32	1.99	M	1.75	3.56	R	0	1	1	1	1	0	1	9	1.9	48	10
99	0	1	1	0	0	0	0	1	0	1	1	0	0	1	0	1	0	0	6.5	2.27	4.23	R	2.89	3.61	R	2.72	3.78	R	0.13	1	1	1	0	0	1	34	2.74	40	21
100	0	1	0	0	0	0	0	0	0	0	0	0	2	1	1	0	0	0	6.2	7.44	-1.24	NR	5.46	0.74	NR				1.88	1	1	0	0	0	1	36	0.7	44	2
101	1	0	0	0	0	0	0	0	0	0	2	1	2	0	2	0	0	0	2.45	2.89	-0.44	NR	2.06	0.39	NR	2.38	0.07	NR	0	1	1	1	0	0	1	10	2.35	75	17
102	1	0	1	1	0	1	0	0	0	0	0	0	1	1	0	0	0	0	6.03	3.92	2.11	M				3.2	2.83	R	0.5	1	0	1	1	0	1	38	0.79	65	11
103	1	1	1	0	0	0	0	0	0	1	1	0	0	2	1	0	1	2	5.7							6.57	-0.87	NR	1.5	1	1	1	1	0	1	38	5.1	44	4
104	0	1	0	1	1	1	0	0	0	1	0	1	0	0	1	0	0	1	3.41	2.97	0.44	NR	2.96	0.45	NR	2.9	0.51	NR	0.63	1	1	1	1	0	1	2	0.05	25	6
105	0	0	1	1	0	1	0	0	0	1	0	0	0	2	0	0	0	0	6.1	5.4	0.7	NR	6.62	-0.52	NR	3.09	3.01	R	1.88	1	1	1	1	0	1	43	0.93	44	2
106	0	0	2	0	0	0	0	0	0	0	2	0	0	0	0	0	1	1	6.98	5.98	1	NR	4.83	2.15	M					0	1	0	0	0	1	68	13.7	40	0
107	0	0	2	1	1	0	0	0	0	0	0	1	0	1	0	0	1	1	5.87	3.82	2.05	M	3.76	2.11	M				1.13	1	1	1	0	1	1	22	2.04	52	5
108	0	1	1	1	0	0	1	0	0	0	1	0	1	1	0	0	1	0	7.8	4.5	3.3	M	6.4	1.4	M	6.7	1.1	NR	2.3	0	0	0	1	0	1	68	14	66	4
109	0	0	1	0	0	1	1	0	0	0	0	0	1	2	0	0	1	2	3.2	3.3	-0.1	NR	5.4	-2.2	NR				2	0	0	0	1	0	1	17	1.04	61	3
110	0	0	1	0	0	1	0	0	0	0	0	0	1	0	0	0	1	0	7.27	6.06	1.21	M	6.07	1.2	NR	3.94	3.33	M	0.88	1	1		1	0	1	45	0.1	30	12
111	1	0	1	0	1	0	0	0	1	0	0	0	0	1	1	0	2	0	6.22	4.73	1.49	M	3.1	3.12	R	2.45	3.77	R	1.62	1	0	1	1	0	1	38	1.02	56	1
112	1	0	1	0	0	0	0	0	0	0	1	0	0	1	0	0	0	0	5.17	4.82	0.35	NR	4.21	0.96	M	4.1	1.07	M		1	1	1	1	1	1	56	1.38	51	28
113	0	0	2	0	0	0	0	0	0	0	1	0	0	0	0	1	0	1	3.9	1.54	2.36	R	1.13	2.77	R	1.25	2.65	R		0	0	0	1	1	1	48	6.69	39	24
114	1	0	1	1	0	1	2	0	0	0	1	0	0	1	1	0	2	0	4.38	3.9	0.48	NR	4	0.38	NR	4.22	0.16	NR	1.75	1	0	1	1	0	1	34	0.79	53	4
115	0	1	2	0	0	0	0	1	0	0	1	0	0	0	0	0	0	0	4.83	4.63	0.2	NR	4.11	0.72	M				2.12	0	1	1	1	0	1	20	0.72	40	19
116	1	1	1	0	0	0	0	2	0	0	2	1	1	0	0	0	0	0	3.7	3.04	0.66	M	2.4	1.3	R	3.24	0.46	NR	0.5	0	1	1	1	0	1	10	0.7	41	2
117	0	0	0	0	0	1	0	0	0	1	0	0	0	0	0	0	1	1	7.03	6.64	0.39	NR	2.65	4.38	R	2.39	4.64	R	2.13	0	0	0	1	0	1	69	10.8	40	0
118	0	0	1	0	0	1	0	0	0	0	1	0	0	0	0	0	0	2	3.8	3	0.8	M	3.2	0.6	NR	2.3	1.5	R	2.12	1	1	1	0	1	1	15	5.8	60	19
119	1	0	1	1	0	0	1	1	0	0	1	1	0	0	1	0	2	0	8.65	3.25	5.4	M	2.48	6.17	R	2.83	5.82	R	0.5	1	1	1	1	0	1	36	0.36	48	10
120	1	0	1	0	0	1	0	0	0	0	0	2	1	0	0	1	0	0	5.6	6.4	-0.8	NR							1.88	0	0	0	1	1	1	66	1.27	36	7
121	0	0	0	1	0	0	0	0	0	1	1	0	1	1	1	1	0	0	8.89	2.9	5.99	R	2.7	6.19	R	3.94	4.95	M	2.12	1	1		1	0	1	59	5.08	65	2
122	0	1	2	1	0	0	0	0	0	0	0	0	0	1	0	0	1	0	6.2	4.7	1.5	M	5.4	0.8	NR	5.3	0.9	NR	2.2	1	0	1	1	0	1	55	0.9	69	23
123	0	1	0	0	1	0	0	0	1	0	1	1	1	1	0	1	0	2	8.19	3.78	4.41	M	3.08	5.11	R	2.9	5.29	R	1.87	1	1	1	1	0	1	41	2.93	61	8
124	0	2	1	1	0	1	0	1	0	0	0	0	0	0	0	1	0	1	5.5	3.4	2.1	M	1.68	3.82	R	1.25	4.25	R	2.75	1	0	1	1	1	1	36	3.7	56	19
125	1	0	0	1	0	0	0	0	0	0	2	0	2	2	1	0	1	1	7.3	5.74	1.56	M	8.05	-0.75	NR	7.67	-0.37	NR	2.12	1	1	1	1	1	1	51	1.28	57	10
126	1	1	2	1	0	1	0	0	0	0	1	0	0	2	0	0	0	1	8.23	3.68	4.55	M	4.06	4.17	M				1.5	1	1		0	1	1	24	2.26	32	1
127	1	0	0	0	0	1	0	0	0	0	1	0	1	2	1	0	1	0	4.74	3.92	0.82	M	3.55	1.19	M	2.66	2.08	R	1.63	1	1	1	1	0	1	12	0.25	66	17
128	1	0	1	1	0	0	0	0	0	1	0	0	1	2	0	1	1	1	5.37	3.96	1.41	M	5.17	0.2	NR	3.54	1.83	M	0.63	1	1	1	1	1	1	43	0.5	46	8
129	1	0	0	0	0	0	0	0	0	0	0	0	1	1	1	1	0	0	6.5	4.58	1.92	M	2.73	3.77	R	3.84	2.66	M	1.87	1	1	1	1	0	1	51	1.96	51	18
130	0	0	1	1	0	0	0	0	0	0	1	0	1	0	0	0	0	0	9.31	5.07	4.24	M	3.84	5.47	M				2.5	1	1		1	0	1	98	8.9	62	11
131	0	1	1	1	0	0	0	0	0	0	2	0	0	1	0	0	0	1	4.58	3.91	0.67	M	2.95	1.63	R	4.62	-0.04	NR	0.75	0	0	1	1	0	1	32	0.3	75	16
132	0	0	1	1	0	1	0	0	0	0	1	0	0	1	0	0	0	0	8.91	5.49	3.42	M	4.05	4.86	M	4.33	4.58	M	2.75	1	1		1	0	1	38	1.84	62	27
133	0	1	1	1	0	1	0	0	0	0	1	0	1	2	0	0	2	0	5	5.17	-0.17	NR	5.5	-0.5	NR	4.04	0.96	M		1	0	1	1	0	1	19	0.3	30	2
134	0	1	1	1	0	0	1	0	0	0	0	2	1	1	0	1	1	0	8.01	5.06	2.95	M	5.1	2.91	M	2.73	5.28	R	1.75	1	1	1	1	0	1	91	16.4	56	11
135	1	1	0	0	0	0	0	1	0	0	1	0	0	0	0	0	0	1	7.29	6.47	0.82	NR							1.75	1	1		1	0	1	14	0.1	46	19
136	1	0	1	1	1	0	1	0	1	0	1	1	0	1	1	0	1	0	8.78	6.68	2.1	M	6.92	1.86	M	5.07	3.71	M	1.87	1	1	1	1		1	34	0.5	43	17
137	0	0	0	1	0	0	0	0	0	0	1	0	1	1	1	0	0	1	7.89	8.37	-0.48	NR								1	1	1	0	0	1	61		51	2
138	0	0	1	0	0	0	0	0	0	0	0	0	1	2	0	0	1	0	4.65	6.39	-1.74	NR	6.1	-1.45	NR	6.41	-1.76	NR	1.75	1	1	1	1	0	1	10	1.66	38	17
139	0	0	0	0	1	1	0	0	1	0	2	1	1	2	0	0	0	0	2.59	2.2	0.39	NR	2.1	0.49	NR					1	1	1	1	0	1	20	18	33	10
140	0	0	1	0	0	0	1	1	0	0	1	1	0	1	0	0	2	0	4.6	4.2	0.4	NR	4	0.6	NR	2.5	2.1	R		1	1	1	1	0	1	36	0.5	77	29
141	1	0	2	0	0	0	1	0	0	0	1	0	0	2	0	1	1	0	5.3	2.12	3.18	R	2.04	3.26	R	2.43	2.87	R	1.5	0	1		1	1	1	18		46	9
142	1	0	0	0	1	0	0	0	1	0	0	0	2	0	0	1	1	0	3.27	2.54	0.73	M	2.55	0.72	M	2.54	0.73	M	1.25				1	0				56	3
143	0	0	0	0	0	0	0	0	0	0	1	0	2	1	1	0	0	0	7.62	4.5	3.12	M	5.98	1.64	M	4.81	2.81	M	2	1	1	1	1	0	1	41	25.4	68	7
144	0	0	1	1	0	1	1	0	0	0	1	1	0	2	0	0	1	1	7.81	4.98	2.83	M	2.63	5.18	R	3.22	4.59	M		1	1	1	1		1	47	8.8	62	17
145	1	0	1	0	1	1	1	0	1	0	0	0	1	2	1	0	1	0	7.17	2.94	4.23	R	2.1	5.07	R				2.38	1	1	1	1	0	1	30	56.7	54	6
146	1	0	0	0	0	0	0	0	0	0	2	0	2	1	1	0	0	0	7.48	6.37	1.11	NR	5.55	1.93	M				1	1	1	1	1		1	66	13.5	51	14
147	0	0	0	0	0	0	0	0	0	0	1	1	0	1	0	1	0	1	4.5	2.89	1.61	R	5.3	-0.8	NR	4.91	-0.41	NR	2.38	1	1	0	1	0	1	28	12.6	42	2
148	0	0	1	1	0	1	0	0	0	0	1	1	0	1	1	0	1	0	6.74	5.61	1.13	NR	5.6	1.14	NR	4.12	2.62	M	2.5	0	1	1	1	0	1	52	21.7	56	6
149	0	0	0	1	1	0	0	0	1	1	0	0	1	1	0	1	1	0	7.36	2.38	4.98	R	2.6	4.76	R	2.76	4.6	R	1.38	1	0	1	1	0	1	32	16.6	61	13
150	1	0	1	1	0	1	0	1	0	0	0	0	0	0	0	1	0	1	5.15	2.72	2.43	R	3.25	1.9	M	6.46	-1.31	NR	0	1	1	1	0		1	87	37.7	58	5
151	0	1	0	0	0	0	0	0	0	0	0	0	0	1	0	1	0	0	5.1	1.05	4.05	R	1.55	3.55	R	3.43	1.67	M	1	0	1	0	0	0	1	8	5.1	70	9
152	0	1	0	1	0	1	0	1	0	0	1	0	0	1	0	0	1	0	5.81	5.06	0.75	M	3.75	2.06	M	4.63	1.18	M	1.75	1	1	1	0	0	1	29	11.6	66	4
153	1	1	1	1	0	0	1	0	0	0	1	0	1	2	0	0	1	0	5.22	2.64	2.58	R	2.64	2.58	R	3.11	2.11	R	1.38	0	1	0	1	0	1	22	50.9	65	2
154	1	0	1	1	1	0	0	0	1	0	1	0	0	2	0	0	1	1	5.02	3.55	1.47	M	3.79	1.23	M	4.59	0.43	NR	0.13	1	1	0	1	0	1	10	3.9	59	12
155	0	0	0	1	0	0	0	2											6.02	5.15	0.87	NR	3.32	2.7	M				1.75	1	1	1	1	0	1	20	7.7		0
156	1	0	0	0	0	0	0	0	0	0	1	0	0	1	0	0	2	1	6.04	7.3	-1.26	NR	6.51	-0.47	NR	6.03	0.01	NR		1	0	1	1		1	24	3.9	33	4
157	1	1	1	1	0	0	0	0	0	0	0	1	0	1	0	0	1	1	7.21	6.71	0.5	NR	6.63	0.58	NR	6.54	0.67	NR	1.75	1	1	1	0	0	1	46	4.1	68	8
158	1	1	0	1	0	1	0	1	0	0	0	1	1	1	0	1	0	1	5.82	4.33	1.49	M	3.44	2.38	M	5.09	0.73	M	2	0	1	0	1	0	1	67	91.4	58	1
159	0	1	1	1	0	1	1	1	0	0	0	0	1	1	0	1	1	0	5.16	3.74	1.42	M	1.54	3.62	R	1.96	3.2	R	0.25	1	1		1	0	1	11	3.9	32	10
160	1	1	1	1	1	0	0	0	1	0	1	0	1	2	0	0	0	0	5.3	4.6	0.7	M	2.27	3.03	R				1.38	1	1	1	1	0	1	18	71.8	74	14
161	0	1	2	1	0	0	1	0	0	0	1	0	0	1	0	0	1	0	5.4	4.23	1.17	M	3.85	1.55	M	3.85	1.55	M		1	1	1	1	0	1	35		53	17
162	1	0	1	0	0	0	1	0	0	0	1	0	1	1	0	1	1	1	5.38	3.56	1.82	M	3.18	2.2	R	3.14	2.24	R	0.25	0	0	0	1	0	1	13	3.9	24	5
163	0	0	1	1	0	0	0	0	0	0	0	0	1	1	2	0	0	0	5.43	2.69	2.74	R	3.82	1.61	M	3.42	2.01	M	1.75	1	1	1	1	0	1	12	7	43	0
164	0	0	1	0	1	0	1	0	1	0	1	1	1	1	2	0	1	2	4.97	4.18	0.79	M	2.86	2.11	R	3.31	1.66	M	2	0	1	0	1	0	1	19	22.4	44	14
165	1	1	0	1	0	1	0	0	0	0	1	0	1	2	0	0	0	1	5.64	3.53	2.11	M	2.52	3.12	R	4.53	1.11	M	2.38	0	0	0	1	0	1	67	13.6	65	11
166	0	0	1	1	0	0	1	1	0	1	1	0	1	1	0	0	1	1	5.69	4.57	1.12	M	3.32	2.37	M	4.08	1.61	M	2.63	1	1	1	1	0	1	34	5.4	53	10
167	0	0	2	0	1	1	0	1	1	0	0	0	0	1	0	1	0	1	3.03	2.94	0.09	NR	3.38	-0.35	NR	3.02	0.01	NR	1.38	1	1	1	1		1	31		51	15
168	0	0	0	1	0	1	0	1	0	0	0	0	0	0	1	0	1	1	6.79	6.4	0.39	NR	6.43	0.36	NR	6.16	0.63	NR	2.25	1	0	1	0	0	1	55	17	71	2
169	0	1	1	1	0	0	1	1	0	0	1	1	1	1	1	0	1	1	6.94	2.87	4.07	R	2.57	4.37	R	0.97	5.97	R	1.88	1	1	0	1	0	1	24	69.5	31	1
170	1	1	0	1	0	1	0	0	0	0	1	2	0	0	1	1	1	0	6.09	4.18	1.91	M	4.53	1.56	M	4.21	1.88	M	1.13	0	1	1	0	0	1	24	4.2	52	5
171	0	0	0	0	1	1	0	1	1	0	1	0	1	0	0	1	1	0	6.89	2.94	3.95	R	2.46	4.43	R	2.3	4.59	R	1.5	0	1	1	1	1	1	45	13.5	37	4
172	1	0	1	0	0	1	0	1	0	0	1	1	0	0	0	0	0	0	5.14	2.64	2.5	R	2.55	2.59	R	2.22	2.92	R	1.5	1	1	1	1	0	1	13	4	50	5
173	1	0	1	0	1	1	0	0	1	1	0	0	1	2	0	1	1	1	3.44	3.17	0.27	NR							0.75	0	1	1	0		1	12	23	59	6
174	1	0	1	0	0	1	0	1	0	0	0	1	0	0	0	0	1	0	6.48	2.2	4.28	R	1.54	4.94	R	3.77	2.71	M	0.88	0	1	0	1	1	1	13	3.9	45	4
175	0	0	2	1	1	1	1	2	1	0	0	0	0	0	0	1	1	0	5.42	4.75	0.67	M	2.36	3.06	R	5.61	-0.19	NR	1.88	1	1	1	1	0	1	35	11.9	51	13
176	1	0	1	1	0	1	1	0	0	0	0	0	1	1	0	1	1	0	6.12	4.25	1.87	M	5.02	1.1	M	3.34	2.78	M	1.63	1	1	1	1		1			39	11
177	0	1	1	1	0	0	0	0	0	0	1	1	0	1	0	1	1	1	6.13	2.18	3.95	R	2.31	3.82	R	2.1	4.03	R		1	0	1	1	1	1	33	5.2	39	1
178	0	0	0	1	0	1	0	1	0	1	0	0	0	0	0	0	1	0	5.94	4.18	1.76	M	2.43	3.51	R	2.86	3.08	R	1.75	1	1	0	1	0	1	32	6.6	64	2
179	0	0	2	0	0	0	0	0	0	0	2	0	0	1	0	1	1	1	7.16	3.09	4.07	R	3.42	3.74	M					0	1	0	1	0	1	28	41.7	49	1
180	0	0	1	1	1	0	1	1	1	0	2	1	0	0	1	0	2	1	3.75	3.65	0.1	NR	3.56	0.19	NR	3	0.75	M	1.5	1	1	1	1	0	1	13	3.9	56	6
181	0	0	1	0	0	0	0	0	1	0	0	1	0	2	1	0	0	0	4.35	3.35	1	M	2.44	1.91	R	3.08	1.27	R	1.25	0	1	1	1	0	1	32	12.4	59	13
182	1	0	1	1	1	1	0	0	0	0	1	0	1	1	1	0	0	1	5.92	6.28	-0.36	NR							0	1	1	1	0	1	1	10	9.4	24	5
183	0	0	1	1	0	1	0	0	0	0	1	0	1	1	1	0	0	0	3.56	3.82	-0.26	NR	3.85	-0.29	NR	4.99	-1.43	NR	1.25	1	1	1	1	0	1	31	5.6	67	2
184	0	0	1	1	0	0	0	2	0	0	0	0	1	0	0	0	0	1	4.26	3.28	0.98	M	3.47	0.79	M	3.04	1.22	R	1.38	0		0	0	0	1	8	4.7	51	6
185	1	0	2	1	0	1	0	0	0	0	2	1	0	1	1	0	0	0	6.32	3.89	2.43	M	4.69	1.63	M	4.72	1.6	M	0.5	0	1	1	1	0	1	24	3.9	40	2
186	1	0	0	0	0	1	0	0	0	0	1	0	1	1	0	0	0	0	4.67	2.4	2.27	R	3.99	0.68	M				1	0	0	1	1	0	1	61	42.6	66	27
187	0	1	1	0	0	0	0	1	0	0	0	0	1	1	1	0	1	0	5.72	4.02	1.7	M	5.06	0.66	M				0.88	0	1	1	1	0	1	32	5.3	69	17
188	1	0	0	0	1	0	0	1	1	0	1	0	1	0	1	0	0	1	5.14	4.64	0.5	NR	6.02	-0.88	NR	6.76	-1.62	NR	2.63	1	1	0	1	0	1	12	11.4	48	3
189	0	0	1	0	0	1	0	0	0	0	2	0	0	1	0	0	2	0	6.95	2.77	4.18	R	3.52	3.43	M	3.08	3.87	R		1	1	1	1	0	1	71	32.5	76	15
190	1	0	1	1	0	0	1	1	0	0	2	1	0	0	0	0	1	1	5.07				3.81	1.26	M	3.5	1.57	M	1.63	1	1	1	1	0	1	35	12.8	64	13
191	1	0	2	0	1	0	1	0	1	0	1	0	0	1	0	0	1	0	7.03	5.99	1.04	NR	4.47	2.56	M	6.96	0.07	NR	2.88	1	1	0	1	0	1	62		60	14
192	1	0	2	1	0	1	1	0	0	0	2	0	0	1	1	1	0	1	7.53	8.45	-0.92	NR	8.75	-1.22	NR	5.37	2.16	M	1.25	1	1	1	1	0	1	68	74.8	54	4
193	0	1	1	0	0	0	1	1	0	0	0	0	1	1	0	0	2	0	6.83	3.6	3.23	M	3.1	3.73	R	2.36	4.47	R	1.88	0	1	1	0	0	1	86	145	67	13
194	0	0	1	1	0	1	0	0	0	0	0	0	1	2	0	1	1	0	7.08	3.15	3.93	R							1.63	1	1	1	1	0	1	54	47.1	73	9
195	1	0	1	1	1	0	0	0	1	0	1	0	1	2	1	0	1	1	3.59	3.92	-0.33	NR	3.86	-0.27	NR	4.06	-0.47	NR	1	0	0	1	1	0	1	11	3.9	54	5
196	1	0	2	0	0	0	1	0	0	0	1	0	0	0	1	0	1	0	6.46	4.09	2.37	M	3.91	2.55	M	4.49	1.97	M		0	1	1	1	0	1	60	7.5	50	6
197	1	1	0	1	0	1	0	1	0	0	1	0	1	1	0	0	0	0	6.95	5.14	1.81	M	5.17	1.78	M	5.69	1.26	M	2	1	1	1	1	0	1	43		48	5
198	1	1	1	1	0	1	1	1	0	0	0	0	2	0	0	0	1	1	5.23				2.24	2.99	R				1.75	1	0	1	1	0	1	10	3.9	77	1
199	0	0	1	1	0	0	1	1	0	0	2	0	1	1	1	0	1	0	4.92	2.83	2.09	R	3.26	1.66	M				1.13	0	1	1	1	0	1	13	3.9	60	1
200	1	1	0	1	0	1	0	0	0	0	0	0	1	1	0	0	1	0	5.69	3.47	2.22	M	3.94	1.75	M	4.64	1.05	M	1.63	0	0	0	1	0	1	25	5.8	26	1
201	0	1	1	1	1	1	2	1	1	0	0	1	0	1	0	1	1	1	7.36	4.15	3.21	M	4.29	3.07	M	6.66	0.7	NR	1.5	1	1	0	1	0	1	93	29.6	56	3
202	0	0	0	0	0	0	0	0	0	0	1	0	1	2	0		0	0	4.45	3.79	0.66	M	3.82	0.63	M	2.38	2.07	R	1.5	1	1	1	1	0	1	10	3.9	50	9
203	1	1	2	1	0	1	1	1	0	0	0	0	0	1	1	0	1	0	4.78	2.51	2.27	R	2.63	2.15	R	1.96	2.82	R		1	1	1	1	0	1	20	6.5	60	6
204	0	1	0	1	0	1	0	0	0	0	1	0	1	0	0	1	0	0	7.55	7.51	0.04	NR	5.52	2.03	M	5.27	2.28	M	2.25	1	1	0	1	0	1	94	79.2	42	14
205	1	0	0	0	0	0	0	0	0	1	1	0	1	1	2	0	0	1	4.2	3.04	1.16	M	3.71	0.49	NR	2.83	1.37	R	2.25	1	0	1	1	0	1	48	21.4	69	6
206	0	1	1	0	0	0	0	0	0	0	0	0	1	0	0	0	0	0	7.3	4.55	2.75	M	4.14	3.16	M	4.03	3.27	M	1.38	1	1	0	1	0	1	66	37	56	14
207	1	1	0	0	0	0	0	0	0	1	2	0	1	2	1	1	0	0	5.59	2.55	3.04	R	3.04	2.55	R	1.67	3.92	R	0.25	1	1	1	1	0	1	11	4	71	13
208	0	0	0	0	0	1	0	0	0	0	0	2	2	2	0	0	0	1	5.83	3.16	2.67	R							1.63	1	1	1	1	0	1	45	23.9	57	5
209	0	1	2	1	1	0	0	1	1	0	0	1	0	1	0	0	0	0	4.4	4.88	-0.48	NR	4.9	-0.5	NR	4.52	-0.12	NR	0.63	1	1	1	1	0	1	56	7.1	61	12
210	0	1	0	0	0	0	0	0	0	0	1	0	2	2	0	0	0	2	5.2	4.37	0.83	M	6.16	-0.96	NR				1.5	1	1	1	1	1	1	42		36	3
211	0	0	1	0	1	0	0	0	1	0	1	0	1	0	1		1	0	5.04	2.97	2.07	R	3.03	2.01	R	2.59	2.45	R		1	1	1	1	0	1	61	4.8	67	2
212	1	0	0	0	0	1	0	0	0	0	0	1	0	1	0	0	1	0	6.71	4.34	2.37	M	5.43	1.28	M	3.41	3.3	M	2.13	1	1	1	1	0	1	8	5.2	60	6
213	0	0	0	1	0	1	0	0	0	0	1	1	2	2	0	1	0	1	5.95	3.56	2.39	M	2.68	3.27	R	2.04	3.91	R	0.63	0	1		1	0	1	16		32	12
214	0	0	1	1	0	0	0	1	0	0	1	0	0	1	1	1	0	0	5.74	4.38	1.36	M	4.74	1	M	3.28	2.46	M	2.13	1	1	1	1	0	1	22	10.3	70	11
215	1	0	2	1	0	0	0	0	0	0	1	0	0	2	0	1	1	0	6.02	5.41	0.61	NR	4.38	1.64	M	5.44	0.58	NR	0	0		1	1	0	1	57	5.7	68	6
216	0	0	0	0	1	0	0	0	1	0	1	0	2	2	0	0	0	0	4.84	2.11	2.73	R	2.8	2.04	R	2.74	2.1	R	1.88	1	1	1	1	0	1	15	5.5	42	10
217	0	1	1	1	0	0	0	0	0	1	0	0	0	1	0	0	1	0	6.31	2.5	3.81	R	3.14	3.17	R	3.82	2.49	M	2.75	1	0	1	1	0	1	17	7	43	0
218	1	0	2	1	0	0	0	1	0	0	1	0	0	0	1	1	0	0	6.59	2.74	3.85	R	2.5	4.09	R	2.22	4.37	R	1.88	1	1	1	1	0	1	31	6.7	60	3
219	0	0	1	1	1	0	1	0	1	0	2	0	0	1	1	1	1	1	5.34	3.26	2.08	M	2.44	2.9	R	1.32	4.02	R	0.25	1	1	1	0	0	1	9	15	41	2
220	0	0	0	1	1	0	0	0	1	0	2	2	2	2	0	1	1	1	5.56	3.71	1.85	M							2.63	1	1	1	1	0	1	32	16.1	84	15
221	1	0	0	0	0	0	0	0	0	0	1	0	1	2	1	0	1	0	6.67	5.98	0.69	NR	3.14	3.53	R	2.46	4.21	R	2.63	1	1	1	1	0	1	52	20.5	56	0
222	0	1	1	0	1	0	0	0	1	1	0	1	1	0	0	1	0	2	4.68	3.28	1.4	M	1.68	3	R	2.94	1.74	R	1.5	0		1	1		1	13	4	47	5
223	0	0	1	1	0	1	0	0	0	0	0	0	1	2	0	0	1	0	4.38	3.57	0.81	M	3.38	1	M	2.38	2	R	2.75	1	0	1	1	0	1	9	3.9	60	4
224	0	0	1	1	0	1	0	0	0	0	0	0	1	2	0	0	1	0	8.36	4.16	4.2	M							1.88	1	1	1	0	0	0	84	66.5	67	5
225	1	1	1	1	0	1	0	0	0	0	0	0	0	0	1	0	0	1	6.92	3.72	3.2	M	6.18	0.74	NR	3.71	3.21	M	2.25	1	1	0	1	1	1	29	36.1	41	15
226	1	0	1	1	0	0	1	0	0	0	1	1	0	1	2	1	2	1	4.97	2.32	2.65	R	3.4	1.57	M	2.5	2.47	R	0	0	1	0	1	0	1	29	20.5	53	23
227	0	0	1	1	0	0	0	0	0	0	0	1	1	1	2	0	1	0	5.81	5.37	0.44	NR	5.12	0.69	NR	4.66	1.15	M	1.38	1	1	1	1	0	1	36	26.2	44	10
228									1	0	1	0	1	1	0	1	0	0	4.27	1.68	2.59	R	2.47	1.8	R				1	1	0	1	1	0	1	11	9	39	4
229	0	0	1	0	1	1	0	0	1	0	1	0	1	1	1	0	0	0	3.83	3.77	0.06	NR	3.24	0.59	NR	3.38	0.45	NR	0.88	1	1	0	1	0	1	45	8.2	54	14
230	0	0	1	0	0	0	0	0	0	0	0	0	0	1	0	0	0	0	3.94	1.88	2.06	R	3.39	0.55	NR					0	0	0	1	1	1	15	4	69	2
231	0	0	0	1	1	1	0	0	1	0	0	0	2	0	0	0	0	0	7.23	3.25	3.98	M	2.92	4.31	R	2.15	5.08	R	1.25	1	0	1	1	0	1	26	6.7	50	6
232	1	1	2	1	0	1	1	0	0	0	0	0	0	2	0	1	1	0	5.15	4.5	0.65	M	3.99	1.16	M	4.38	0.77	M	1.13	0	1	1	1	0	1			47	3
233	0	0	1	1	0	1	0	0	0	0	1	0	1	2	1	0	0	1	5.17	3.79	1.38	M	3.05	2.12	R	2.78	2.39	R	0.38	1	1	1	1	0	1	54	41.2	65	2
234	1	0	1	1	1	1	1	0	1	0	0	0	0	0	1	0	1	0	4.52	2.24	2.28	R	2.22	2.3	R	2.27	2.25	R	1.13	1	0	1	1	0	1	13	3.3	36	1
235	0	1	0	1	0	1	0	1	0	0	1	0	1	1	0	0	1	0	6.28	7.42	-1.14	NR							2.13	0	0	0	1	0	1	84	102	51	1
236	1	1	0	1	0	0	1	1	0	0	1	0	1	1	0	0	1	0	4.3	3.79	0.51	NR	3.59	0.71	M	3.57	0.73	M	1.75	1	1	1	1	0	1	47	7.2	75	28
237	0	0	1	1	1	0	0	0	1	0	0	0	1	0	0	1	1	0	5.42	4.85	0.57	NR	6.03	-0.61	NR				1.88	1	1	1	1	0	1	30	9	53	4
238	0	0	0	0	0	0	0	0	0	0	1	0	1	2	0	0	0	0	6.6	3.34	3.26	M	2.73	3.87	R	3.34	3.26	M	2.63	1	1	1	1	0	1	68	77.6	55	29
239	1	0	1	0	0	1	0	1	0	1	1	0	0	0	2	0	1	1	5.91	4.37	1.54	M	3.77	2.14	M	5.47	0.44	NR	2	1		0	1	0	1	28	6.4	57	2
240	0	1	1	0	0	1	0	0	0	0	0	0	0	1	0	0	0	1	6.02	2.17	3.85	R	2.37	3.65	R	2.46	3.56	R	1.13	0	1	1	1	0	1	19	6	50	32
241	0	0	0	0	0	1	0	0	0	0	0	1	0	1	0	0	0	1	5.91	2.95	2.96	R	1.97	3.94	R	2.17	3.74	R	1.5	1	0	1	0	0	1	35	44	58	3
242	0	0	1	1	0	1	1	1	0	0	0	0	0	1	1	0	1	1	4.29	4.29	0	NR	4.49	-0.2	NR	4.52	-0.23	NR	2	1	1	1	1	0	1	23	26.3	46	6
243	1	1	1	0	0	0	1	0	0	0	0	0	0	0	0	0	1	2	5.03	2.78	2.25	R	2.71	2.32	R	6.12	-1.09	NR		0	1	0	0	0	1	51	9.2	74	9
244	1	1	1	0	0	1	0	1	0	0	1	1	1	0	0	1	0	0	5.92	2.17	3.75	R	2.24	3.68	R	2.98	2.94	R	1	1	1	1	0	1	1	34	22	57	1
245	1	1	1	1	0	0	0	0	0	0	1	0	1	2	1	0	0	0	5.1	1.36	3.74	R	1.6	3.5	R	0.97	4.13	R	0.13	1	0	1	1	0	1	11	4.5	47	1
246	1	0	1	0	0	0	1	0	0	0	0	0	1	1	0	0	1	0	6.47	1.89	4.58	R	1.68	4.79	R	1.2	5.27	R	1.13	0	0	0	1	0	1	8	6.9	73	1
247	0	0	1	1	0	0	0	0	0	0	0	0	1	0	0	0	0	0	6.2	1.88	4.32	R	2.1	4.1	R	2.38	3.82	R	2	1	1	1	1	0	1	16	12.1	65	5
248	1	0	1	0	0	1	0	0	0	1	0	0	1	1	1	0	1	0	5.78	1.71	4.07	R							1.13	0	0	0	1	0	1	14	6.1	40	2
249	1	0	0	0	0	0	0	0	0	0	0	0	1	1	0	0	0	2	3.9	2.02	1.88	R	4.25	-0.35	NR				0	1	0	1	1	0	1	15	17.8	20	1
250	0	1	0	0	0	1	0	0	0	0	2	0	2	1	0	1	0	0	5.6	2.54	3.06	R	6.33	-0.73	NR				2.25	1	1	1	1	0	1	49	66.5	55	11
251	1	1	1	0	0	1	1	0	0	0	1	0	0	1	0	0	1	2	5.37	1.25	4.12	R	1.13	4.24	R	4.01	1.36	M	1.5	1	0	0	1	0	1	10	4		0
252	1	1	0	1	0	0	0	0	0	0	2	0	2	1	0	0	1	1	4.11	5	-0.89	NR	3.05	1.06	M	4.68	-0.57	NR	1.25	0	0	0	1	0	1	10	4	54	4
253	0	0	1	0	0	0	0	2	0	0	0	1	0	0	1	0	1	0	6.91	5.69	1.22	M	6.81	0.1	NR				2.5	1	0	1	0	1	1	48	29.4	62	0
254	1	2	1	1	0	0	0	1	0	0	1	0	0	0	0	0	1	1	8.38	4.9	3.48	M							2.5	0	1	1	1	0	1	83		72	11
255	0	0	0	0	1	0	0	0	1	0	0	0	2	1	1	1	0	2	5.7	2.17	3.53	R	3.01	2.69	R	2.44	3.26	R	2.38	0	1	0	1	1	1	30	15.5	41	3
256	0	0	1	0	0	0	0	0	0	0	1	0	1	0	0	0	2	0	5.97	1.43	4.54	R	0.07	5.9	R	1.74	4.23	R	0.13	0	0	0	0	0	1	32		50	2
257	1	0	1	1	0	1	0	1	0	0	0	0	2	1	1	1	0	2	7.35	6.44	0.91	NR	4.67	2.68	M	5.5	1.85	M	1.75	1	1	0	1	0	1	109	99.2	42	18
258	0	0	1	0	1	0	0	0	1	0	0	1	1	2	2	0	0	0	5.5	2.75	2.75	R	3.68	1.82	M	4.1	1.4	M	2.88	1	0	1	1	0	1	20	3.9	53	2
259									0	0	1	1	1	1	0	0	1	1	6.08	3.86	2.22	M	5.74	0.34	NR	4.69	1.39	M	2.25	1	1	1	1	0	1	60	5.5	38	12
260	0	0	0	1	0	0	1	0			0	0	1	0	1	1	1	1	5.23	4.76	0.47	NR	5.19	0.04	NR	5.69	-0.46	NR	1.5	1	1	1	0		1	21	7	55	4
261	0	0	2	1	0	0	1	1	0	0	0	0	0	2	0	1	2	0	6.8	6.89	-0.09	NR	6.17	0.63	NR	5.5	1.3	M	2.13	1	1	0	1		1	14	3	66	3
262	1	0		0	0	0	0	2	0	0	0	0	0	0	0	1	0	1	4.69	4.65	0.04	NR	6.09	-1.4	NR	6.94	-2.25	NR	1.13	1	1	1	1	0	1	13	8.1	59	5
263																			5.7				3.7	2	M	4.4	1.3	M	1.63	1	1	1	1		1	6	3.4	64	13
264	0	0	1	1	0	0	0	0	0	0	1	0	0	2	0	1	1	1	5.55	3.52	2.03	M	3.96	1.59	M	3.87	1.68	M	0.75	0	1	0	1		1	15		43	21
265																			4.28				3.92	0.36	NR				0.75	1	1	1	0	1	1	41		54	7
266	0	0	1	0	1	0	0	0	1	0	0	1	0	1	1	1	0	2	5.91	4.38	1.52	M	3.96	1.95	M	6.18	-0.27	NR	1.5	1	1	1	1	1	1	54		67	5
267	1	0	1	0	0	1	0	0	0	0	1	0	0	1	0	1	0	1	6.41	6.4	0.01	NR	3.21	3.2	M	4.63	1.78	M	2.38	1	1	0	1	0	1	16		57	7
268	0	1	0	0	0	1	0	0	0	0	1	0	1	2	0	0	1	0	5.2	5.1	0.1	NR	5.04	0.16	NR	4.79	0.41	NR	1	0	0	0	0		1	39	16	64	0
269	0	1	1	1	0	0	0	1	0	0	1	0	1	1	0	0	0	0	5.21	3.7	1.51	M	3.43	1.78	M	3.81	1.4	M	0.38	1	1	1	1		1	49	24.9	32	3
270	1	1	1	1	0	1	1	0	0	0	0	0	1	1	0	0	1	1	7.22	5.54	1.68	M	6.42	0.8	NR				2.25	0	1	0	1		1	17	17.6	48	7
271	1	1	1	0	0	0	0	0	0	0	1	1	0	1	1	0	0	1	6.03	3.32	2.71	M	3.36	2.67	M	3.6	2.43	M	1.75	1	1	1	1	1	1	29	11.5	53	4
272	0	0	1	1	0	0	0	0	0	0	1	0	1	0	0	0	0	1	5.82	4.46	1.36	M							1	1	1	0	1	0	1	29	17.8	27	3
273	0	0	1	1	0	1	0	0	0	0	0	0	1	1	1	0	1	1	7.6	4.74	2.86	M	4.89	2.71	M					0	1	1	1	0	1	85		56	2
274	0	0	1	0	0	0	0	0	0	0	0	0	0	0	0	0	1	0	5.7	4.55	1.15	M	3.96	1.74	M					1	1	1	1	0	1	28	3	59	17
275	1	0	2	0	0	1	0	0	0	0	1	0	0	2	1	0	0	2	7.28	5.85	1.43	M	5.57	1.71	M	2.81	4.47	R	1.25	1	1	1	1	0	1	53		55	2
276	1	1	2	1	0	0	0	0	0	0	0	0	0	1	1	1	1	1	7.34	8.68	-1.34	NR							2.25	1	1	1	1	0	1	37	17.3	56	9
277	0	0	0	0	0	1	0	0	0	1	1	1	0	2	1	0	0	1	7.56	6.22	1.34	M	4.38	3.18	M					1		1	1
278	0	1	0	1	0	0	0	0	0	0	1	0	2	1	1	0	0	0	6.57	4.58	1.99	M	3.15	3.42	R					1		1	1
279	0	0	0	0	1	0	0	2	1	0	1	0	1	0	1	1	0	0	5.57	4.74	0.83	M	2.95	2.62	R					1		1	1
280	1	0	2	0	1	0	0	0	1	0	1	2	0	2	0	0	0	2	6.88	6.11	0.77	NR	6.11	0.77	NR					1		1	1
281	0	0	1	1	1	1	0	1	1	1	2	0	1	1	2	0	0	0	5.43	5.32	0.11	NR	5.49	-0.06	NR					0		1	1
282	1	0	0	0	0	1	0	0	0	0	1	0	2	1	2	0	0	2	6.03	3.69	2.34	M	3.69	2.34	M					1		1	1
283	1	1	0	0	0	1	0	0	0	0	0	1	2	2	1	1	0	2	6.61	3.41	3.2	M	1.5	5.11	R					1		1	1
284	0	1	0	0	0	0	0	0	0	0	0	0	1	0	0	1	0	0	6.46	4.84	1.62	M	7.31	-0.85	NR					1		1	1
285	1	1	0	1	1	0	0	0	1	0	2	0	0	2	0	0	0	0	6.09	3.73	2.36	M	4.69	1.4	M					1		1	1
286	1	0	0		0			0	1	0	1	0	0	1		1			5.79	3.36	2.43	M	5.71	0.08	NR					1		1	1
287	1	1	0	0	0	0	0	0	0	0	1	0	2	0	0	0	0	2	7.12	5.57	1.55	M	6.41	0.71	NR					1		1	1
288	0	0	1	0	0	0	1	0	0	0	0	0	1	0	1	1	1	2	5.38	3.65	1.73	M	2.96	2.42	R					0		0	1
289	1	0	1	0	0	1	0	0	0	0	0	0	0	2	0	0	2	1	5.68	5.47	0.21	NR	3.93	1.75	M					0		0	1
290	1	0	0	1	0	0	0	0	0	0	1	0	1	2	1	1	0	1	6.65	3.69	2.96	M	3.33	3.32	M					1		1	1
291	0	1	2	0	0	0	0	1	0	0	1	0	0	1	0	0	1	0	4.77	4.29	0.48	NR	5.13	-0.36	NR					0		0	1
292	0	0	1	1	1	0	0	0	1	0	0	0	1	0	2	0	1	1	5.91	3.66	2.25	M	2.4	3.51	R					0		0	1
293	1	0	1	0	1	1	1	0	1	0	2	0	1	0	1	0	2	1	6.67	6.67	0	NR	6.67	0	NR					1		1	1
294	0	0	0	1	1	0	0	0	1	0	0	0	0	1	2	0	0	1	4.8	2.5	2.3	R	2.8	2	R					0		0	0
295	0	2	1	0	0	0	0	0	0	0	1	0	1	2	0	0	0	0	5.92	6.56	-0.64	NR	5.56	0.36	NR					1		1	1
297	0	1	0	0	0	0	0	0	0	0	1	0	1	2	1	0	0	2	6.97	5.78	1.19	NR	5.32	1.65	M					1		1	1
298	1	0	1	1	0	1	1	0	0	0	0	0	1	1	1	0	1	1	3	2.02	0.98	M	1.32	1.68	R					1		1	1
299	0	0	1	1	1	0	0	0	0	0	1	1	1	0	2	1	0	1	6.4	3.2	3.2	R	3.3	3.1	M					1		1	1
300	0	0	1	1	0	1	0	1	1	0	0	0	1	0	0	0	2	0	4.06	4.57	-0.51	NR	5.08	-1.02	NR					1		0	1
301	0	0	2	1	1	0	0	2	0	0	1	0	0	0	0	0	0	1	3.62	2.67	0.95	M	2.51	1.11	M					1		0	1
302	0	0	1	0	0	0	0	0	0	0	1	1	0	1	1	1	0	0	6.6	4	2.6	M	3.2	3.4	R					1		1	1
303	1	0	2	1	0	0	1	0	0	0	0	1	0	2	0	0	2	1	5.62	5.22	0.4	NR	2.47	3.15	R					1		1	1
304	0	1	1	0	0	1	1	2	0	0	1	0	1	0	0	0	2	0	5.41	4.22	1.19	M	4.24	1.17	M					0		0	1
305	0	1	0	0	0	0	1	1	0	0	1	0	0	1	0	1	2	2	4.91	2.3	2.61	R	2.94	1.97	R					1		1	1
306	0	1	2	1	1	0	0	0	1	0	1	1	0	1	0	0	1	1	5.7	4.14	1.56	M	3.67	2.03	M					0		0	1
307	1	1			0			1											5.4	3.8	1.6	M	2.7	2.7	R					1		1	1
308	1	0	0	1	0	0	0	1											5.8	2.6	3.2	R	2.4	3.4	R					1		1	1
309	1	0	1	1	0	0	0	2	0	0	1	0	1	0	1	1	1	0	4.9	2.6	2.3	R	2.2	2.7	R					1		1	1
310	1	0	0	1	0	0	0	1		0	1	0	0			0		1	5.42	3.1	2.32	R	2.5	2.92	R					1		1	1
311	0	1	0	1	1	1	0	0	1	0	1	0	1	0	0	1	0	0	5.48	4.32	1.16	M	4.06	1.42	M					1		0	1
312	0	0	1	1	0	0	0	1	0	0	1	0	1	0	0	0	1	0	5.8	4.2	1.6	M	3.3	2.5	M					1		0	1
313	0	2	1	1	0	0	0	0	0	0	0	0	1	2	0	0	0	1	5.8	5.2	0.6	NR	5.6	0.2	NR					1		1	1
314	1	0	1	1	0	1	0	0	0	0	0	1	1	0	0	0	1	1	4.87	3.1	1.77	R	2.3	2.57	R					1		1	1
315	0	0	1	1	0	0	0	0	0	0	1	1	0	1	0	0	1	1	5.37	2.6	2.77	R	2.1	3.27	R					1		1	1
316	0	1	1	1	0	0	0	0	1	1	0	0	1	2	0	0	0	1	5.6	4.1	1.5	M	2.8	2.8	R					1		1	1
317	1	0	0	1	0	0	0	0	0	0	0	0	1	0	0	0	0	0	6.1	4.2	1.9	M	3.3	2.8	M					1		1	1
318	0	0	0	0	0	1	0	0	0	0	0	0	0	1	0	0	1	1	5.9	4.1	1.8	M	3.1	2.8	R					1		0	1
319	1	1	1	1	0	0	1	0	0	0	0	0	0	2	1	0	2	0	5.3	3.1	2.2	R	2.39	2.91	R					0		0	1
320	0	0	2	1	0	0	0	0	0	0	0	0	0	1	0	1	2	0	5.1	3.2	1.9	R	2.45	2.65	R					1		0	1
321	0	0	0	0	1	0	0	0	1	0	0	0	1	2	1	0	1	0	5.4	3.1	2.3	R	2.2	3.2	R					1		1	1
322	1	0	0	0	0	0	0	0	0	0	1	0	1	1	1	0	2	0	5.6	4.1	1.5	M	2.8	2.8	R					1		1	1
323	1	0	2	0	0	1	0	0	0	0	1	0	0	1	1	0	1	0	5.6	4.2	1.4	M	3.7	1.9	M					1		0	0
324	0	1	0	1	0	0	0	0	1	0	2	0	1	1	0	0	0	1	4.97	3.61	1.36	M	2.31	2.66	R					1		1	0
325	0	0	0	0	1	0	0	1	1	0	0	0	1	1	1	0	2	1	5.2	3.1	2.1	R	2.2	3	R					0		0	1
326									0	0	0	0	0	2		0			5.08	3.4	1.68	M	2.4	2.68	R					1		0	1
327	0	1	1	0	0	0	0	0	0	0	1	0	0	0	0	0	1	1	4.81	3.62	1.19	M	3.4	1.41	M					1		0	1
328	0	0	2		0	0	1		2		0	0	1	2		0	0		7.1				2.6	4.5	R					0		0	1	0	1		2.1	33	11
329																			8.1				3.4	4.7	M					1		0	1		0		2.3	54	4
330	1	2	2	0	0	0	1	0	0	0	0	1	0	1	0	1	1	0	4.1				3.2	0.9	M					1		1	1		0		4.6	59	6
331	0	2	2		0		2		0	0	0	0	0	1	0	0	0	0	5.7				2.8	2.9	R					1		1	1	0			14.7	61	61
333	0	1		1	0	0	0	0											4.6				2.6	2	R					1		1	1	0	1		0.6	39	3
336	1	0	1	0	0	0	0	0	0	0	1	0	0	2	2	1	0	1	5.7				3.6	2.1	M					1		0	0	0	0		2.19	54	19
337	0	0	2	0	0	0	0	0	0	1	2	2	0	2	1	0	2	1	4.7				3.8	0.9	M					0		1	0	0	1		5	23	5
338	0	1	1	1	0	0	1	0	0	0	1	1	0	2	0	0	2	1	6.5				3.6	2.9	M					1		1	1	0	1		0.6	27	2
339	0	0	0	0	0	0	1	0	0	0	0	0	0	0	0	0	2	0	4.7				2.6	2.1	R					1		0	1	0	1			38	2
340	0	0	1	0	0	1	0	0	0	0	2	2	0	0	0	1	0	0	6.9				3.6	3.3	M					1		1	0	0	1		0.1	52	1
341	0	0	1	1	1	0	0	0	1	0	1	0	0	1		0	0	1	7.2				4	3.2	M					1		1	1	0	1			53	5
342	1	0	0	0	0	0	0	1	0	0	1	0	2	1	0	0	0	0	6.5				3.8	2.7	M					1		1	1	0	1		0.9	48	2
343	1	0	2	1	0	1	0	0											5.2				3.8	1.4	M					1			1	0	1		5	59	4
344	1	0	0	0	0	0	1	0	0	0	1	0	2	0	0	1	1	0	5.5				4	1.5	M					1		1	1	0	1			59	3
345	1	1	2	1	0	1	1	0	0	0	0	0	0	1	0	0	2	1	4.8				3.6	1.2	M					0		1	1	0	1		6.3	75	7
346	0	0	2	0	1	1	0	0	1	1	0	0	0	1	0	1	0	0	4.9				3.6	1.3	M					0		0	1	0	1		0.5	48	15
347	0	0	2	0	0	1	0	0	0	0	0	2	0	1	0	1	1	0	5.9				3.8	2.1	M					1		1	1	0	1		39.2	37	0
348	1	0	0	0	0	1	0	0	0	0	0	1	2	1	0	0	0	2	6.2				3.6	2.6	M					0		0	1	0	1			59	6
350	1	0	1	1	0	1	0	2	0	0	1	0	1	0	0	0	0	1	5.1				3.9	1.2	M					0		0	0	0	1			43	1
351	0	1	1	1	0	1	0	0	0	0	0	0	0	2	0	0	0	0	5.4				3.8	1.6	M					1		1	1	0	0		0.4	61	5
352	0	1	1	1	1	0	0	1	1	0	0	0	0	1	0	0	1	1	5.5				3.7	1.8	M					0		0	1	0	1			79	10
353	0	0	2	0	0	1	1	0	0	0	0	0	0	1	1	1	2	0	6.2				4	2.2	M					1		1	1	0	1			43	0
354	0	0	2	1	0	0	1	0	0	1	1	0	0	1	1	0	2	0	5.7				3.7	2	M					1		1	1	0	1			37	2
356	1	0	2	0	0	1	1	0	0	0	1	1	0	1	1	0	1	1	6.7				4.4	2.3	M					0		1	1	0	1			48	17
358	1	1	1	1	1	1	1	0	1	0	0	0	1	1	1	0	1	1	6.7				3.3	3.4	M					0		0	1	1	1		3.8	47	1
359	0	0	0	1	0	1	0	0	0	1	1	0	0	1	1	1	0	0	4.4				3.4	1	M					0		0	1	0	1			27	7
362	0	0	0	0	0	0	0	0	0	0	1	0	0	1	0	1	0	0	4.7				3.8	0.9	M					0		0	1	0	1		0.1	43	2
363	0	1	2	0	0	0	0	0	1	0	2	0	0	2	1	0	1	2	4.9				3.2	1.7	R					1		1	1	0	1			52	4
369	0	1	1	0	0	0	0	2	0	0	1	0	1	0	0	1	0	0	8				4	4	M					1			1	0	1			48	8
370	1	0	1	0	0	0	0	0	0	0	1	0	0	2	2	0	1	0	4.3				3.6	0.7	M					1		1	1	0	1			64	7
372	1	2	2	0	1	0	1	0	1	0	2	0	0	1	0	0	1	0	4.9				3.2	1.7	R					0		0	1	0	1		0.7	55	2
373	1	0	0	0	0	0	0	1	0	0	1	1	0	1	0	0	1	0	5.1				2.8	2.3	R					1		1	1	0	1		0.3	71	11
374	0	1	1	0	0	1	1	0	1	1	1	0	0	1	0	0	0	0	6.68				4.7	1.98	M	3.68	3	M	0.7	1	0		1		1	39	1.85	64	7
375	0	1	1	0	0	1	1	0	0	1	1	0	0	1	0	0	0	0	7.98				7.13	0.85	NR				1.88	1	0		1	0	1	53	8.82	48	1
376	0	0	0	0	0	1	0	1	0	0	0	0	2	0	1	0	0	0	7.65				5.9	1.75	M	4.11	3.54	M	1.7	0	0		1	0	1	38	2.83	69	15
377	1	0	2	0	1	0	1	0	1	0	1	0	0	0	1	0	1	0	4.6				2.85	1.75	R	2.54	2.06	R	2.25	0	1	0	0		1	50	5.2	58	15
378	0	0	0	1	1	1	0	0	1	0	0	0	1	0	0	0	1	1	6.12				4.05	2.07	M	3.7	2.42	M	1.75	1	0		1		1	16	0.91	42	7
379	0	0	1	1	1	1	0	0	1	0	1	0	1	1	1	1	1	1	5.76				3.73	2.03	M	3.44	2.32	M	1.1	1	0	1	1	0	1	37	1.47	25	4
380	1	0	1	0	0	0	1	0	0	0	0	0	1	1	1	0	1	0	5.76				6.63	-0.87	NR	5.96	-0.2	NR	0.6	0	1		1		1	69	4.05	61	15
381	1	0	2	0	0	0	0	0	0	0	1	1	0	2	0	0	2	0	4.42				2.12	2.3	R	1.85	2.57	R	0.2	1	1	1	0		1	31	1.21	57	9
382	1	0	1	1	1	0	1	0	1	0	1	1	0	1	1	0	1	0	5.71				3.37	2.34	M	3.57	2.14	M	1.1	1	1		0		1	24	0.9	51	7
383	0	1	1	1	0	1	1	0	0	0	0	0	0	2	1	0	2	1	5.71				5.23	0.48	NR	6.08	-0.37	NR	1.3	1	1		1		1	43	1.99	41	8
384	0	0	1	0	0	1	0	0	0	0	1	0	0	1	1	1	0	1	5.88				5.33	0.55	NR	4.65	1.23	M	0.65	0	1		1		1	45	1	55	5
385	0	0	0	0	1	1	0	0	1	0	1	0	2	1	2	0	0	2	6.3				6.43	-0.13	NR	4.38	1.92	M	1.45	1	1	0	1		1	24	2.81	46	6
386	1	0	0	0	1	0	0	0	1	0	1	0	0	1	1	1	0	1	7.52				3.52	4	M	6.01	1.51	M	1.6	1	0	1	1		1	34	1.39	69	14
387	1	0	1	0	0	1	0	1	0	1	0	0	1	1	1	1	0	0	6.54				4.9	1.64	M	5.63	0.91	NR	1.6	1	1	1	1		1	10	1.33	30	13
388	0	0	1	0	0	1	0	0	1	0	1	1	1	0	2	0	0	0	7.25				8.4	-1.15	NR	6.99	0.26	NR	1.5	1	1		1		1	42	2.89	54	6
389	0	0	2	0	0	0	2	1	0	0	1	0	0	0	1	0	2	0	8.35				6.41	1.94	M	7.5	0.85	NR	1.3	1	0		1		1	62	1.69	51	6
390	0	0	0	0	0	0	0	0	0	0	1	0	2	2	0	0	0	0	7.15				6.85	0.3	NR	6.89	0.26	NR	2.7	1	1		1		1	52	4.16	42	10
391	0	1	0	0	0	1	0	0	0	0	0	1	1	0	0	0	0	0	6.44				5.87	0.57	NR	4.4	2.04	M	1.3	0	1		1		1	61	1.46	44	6
392	0	0	0	1	0	1	0	0	0	0	0	2	2	1	0	0	0	1	4.31				4.65	-0.34	NR	5.04	-0.73	NR	0.85	1	0		1		1	16	1.07	48	7
393	1	0	1	1	0	0	1	1	0	0	2	0	1	0	1	0	1	0	6.86				7.32	-0.46	NR	7.59	-0.73	NR	1.6	1	1		1			31	0.8	46	13
394	0	0	0	0	1	1	0	0	1	0	0	0	1	1	0	1	0	0	6.74				4.41	2.33	M	3.36	3.38	M	2.75	1	1	1	1		1	31	2.7	68	47
395	1	1	2	1	0	0	0	1	0	0	1	0	0	1	0	0	0	1	7.86				4.06	3.8	M	2.53	5.33	R	1.85	1	1	0	0		1	48	10.3	55	16
396	1	1	0	0	0	0	0	1	1	0	1	0	2	1	1	0	0	0	7.22				6.45	0.77	NR	6.86	0.36	NR	1.7	1	1		1		0	27	4.12	50	10
397	1	1	2	1	0	1	0	0	0	0	0	0	0	0	0	1	1	1	5.9				4.66	1.24	M	5.3	0.6	NR	1.45	1	1		1		1	28	1.68	54	14
398	1	1	2	1	0	1	0	0	0	0	0	0	0	0	0	1	1	1	6.9				6.33	0.57	NR	6.68	0.22	NR	2.3	1	1		1		1	28	0.49	61	12
399	1	0	1	0	0	1	1	0	1	0	0	0	1	1	0	0	2	0	8.16				5.63	2.53	M	5.72	2.44	M	0.3	1	1		1		1	70	10.1	33	10
400	1	0	0	1	0	1	0	0	0	1	2	0	2	0	0	0	0	0	7.69				3.8	3.89	M	7.58	0.11	NR	1.85	1	1		1		1	93	0.72	52	9
401	1	0	1	0	0	0	0	0	0	0	0	0	0	0	0	1	1	0	7.72				4.66	3.06	M	5.57	2.15	M	1.85	1	0	1	1		1	47	0.48	47	3
402	1	1	0	1	0	0	1	0	0	0	1	1	0	2	0	1	0	1	7.86				5.28	2.58	M	5.27	2.59	M	2.15	1	1		1		1	19	0.81	65	15
403	1	0	0	1	0	1	0	0	1	0	0	0	2	1	1	1	2	0	7.33				6.36	0.97	NR	4.01	3.32	M	1.5	1	1		1		1	53	1.67	53	7
404	0	0	1	0	0	1	0	2	0	0	1	0	1	1	0	1	0	0	6.71				4.5	2.21	M	3.92	2.79	M	0.65	1	0		1		1	36	2.09	26	4
405	0	0	1	0	0	1	0	0	0	0	1	0	0	1	0	1	0	1	4.13				5	-0.87	NR	3.97	0.16	NR	1.6	1	0		0	1	0	63	3.11	65	19
406	0	0	2	1	1	0	0	0	1	1	1	0	0	0	1	0	0	1	7.26				6.29	0.97	NR	4.1	3.16	M	2.4	1	1		1		1	56	2.51	58	14
407	1	0	0	0	0	0	0	1	0	0	1	1	2	1	0	1	0	0	6.47				6.23	0.24	NR	3.55	2.92	M	0.05	0	1		1	0	1	32	0.42	60	40
408	0	1	1	0	0	0	0	0	0	0	0	0	1	1	0	0	0	0	4.79				5.56	-0.77	NR	5.86	-1.07	NR	1.9	0	0		1	0	1	38	1.02	24	6
409	0	0	1	0	1	1	1	0	1	0	1	1	0	2	0	0	1	2	6.84				5.56	1.28	M	6.26	0.58	NR	2.05	1	1	1	1			54	0.97	57	17
410	1	1	1	0	0	1	1	0	0	1	0	0	1	0	0	1	1	0	3.69				2.02	1.67	R	2.66	1.03	M	1.9	1	1		1		1	12	0.1	59	15
411	0	0	0	0	0	0	1	0	0	0	1	1	0	1	0	1	2	0	6.54				4.12	2.42	M	3.95	2.59	M	2.3	1	1		1			35	4.86	66	10
412	0	0	0	1	0	0	0	0	0	0	1	0	2	1	0	0	1	1	5.34				2.66	2.68	R	3.53	1.81	M	1.4	0	0		1		1	57	6.13	62	4
413	1	0	2	1	0	1	0	0	0	0	0	0	0	2	0	0	0	1	5.4				3.76	1.64	M	6	-0.6	NR	0.75	1	1		1		1	15	1.16	29	9
414	0	0	2	1	1	0	0	0	1	0	1	0	0	2	1	0	1	1	3.57				2.5	1.07	M	4.53	-0.96	NR	0.15	0	0		1		1	11	1.76	34	11
415	1	1	1	1	1	0	0	0	1	0	1	1	0	2	0	0	0	0	4.87				3.69	1.18	M	2.86	2.01	R	1.65	0	1		1			11	0.23	57	9
416	1	1	1	1	0	0	0	0	0	1	1	0	1	0	0	0	1	0	7.18				5.48	1.7	M	4.58	2.6	M	2.3	1	1		1		1	59	5.58	66	15
417	1	0	0	1	0	1	0	0	0	0	1	0	0	2	1	0	2	0	6.15				2.79	3.36	R	1.59	4.56	R	1.1	0	0		1		1	30	4.57	70	3
418	0	0	1	1	0	0	0	0	0	0	0	2	1	2	0	0	1	1	6.32				3.35	2.97	M	2.66	3.66	R	1.95	1	1		1		1	27	1.46	78	6
419	1	1	1	1	0	1	0	0	0	0	1	0	1	2	0	0	0	0	5.12				3.57	1.55	M	1.22	3.9	R	0.3	1	1		0		1	61	6.71	25	8
420	0	0	0	1	0	0	0	1	1	0	0	0	2	1	1		0	0	5.9				6.74	-0.84	NR				1.75	1	1		1			53	0.74	58	8
421	1	1	1	1	0	1	0	0	0	0	0	0	1	1	0	0	1	0	6.03				3.11	2.92	R				1.45	1	1		1		1	26	0.72	50	10
422	0	0	1	0	0	0	0	0	0	0	1	1	0	1	1	0	0	1	5.02				2.2	2.82	R				1.05	0	1		1			20	0.35	47	2
423	0	1	1	0	0	0	0	1	0	2	1	0	0	0	0	0	0	0	7.13				3.4	3.73	M				1.5	0	0		1		1	28	0.35	42	18
424	1	0	0	0	0	1	0	0	0	0	1	1	2	1	1	1	2	0	4.67				3.97	0.7	M				1.55	0	1		1		1	24	1.06	46	7
425	0	1	0	0	1	0	0	0	1	0	1	1	2	2	0	1	1	0	6.85				4.1	2.75	M	5	1.85	M	1.9	1	1	0	1		1	36	3.79	60	14
426	1	0	0	0	0	1	0	0	0	0	2	0	1	0	1	0	1	1	4.56				2.66	1.9	R				0.65	1	1		1		1	13	0.24	58	2
427	1	1	1	0	0	0	1	1	0	0	1	0	1	1	1	0	2	0	5.26				4.16	1.1	M				2.35	0	0		1		1	31	7.47	60	26
428	1	1	0	0	0	0	0	0	0	0	0	0	1	2	0	0	0	0	6.85				5.95	0.9	NR				0.65	1	0		1		1	52	2.32	39	8
429	0	0	0	1	0	0	0	0	0	0	0	0	1	2	1	0	0	1	7.89				5.43	2.46	M	7.11	0.78	NR	2.4	1	1	1	1	0	1	46	1.64	64	8
430	0	0	0	1	1	1	0	0	1	0	1	0	2	0	0	0	0	1	3.85				1.9	1.95	R	2.85	1	M	1.62	1	0	1	1		1	7	37	39	26
431	0	0	1	1	0	0	0	0	0	0	1	0	1	0	0	1	0	0	3.4				2.1	1.3	R	2	1.4	R	2	1	0	1	1		1	12	0	46	3
432	0	1	1	1	0	0	1	1	0	0	1	1	1	1	1	0	1	1	5.57				2.07	3.5	R	2.6	2.97	R	0.4	1	1		1	1		54	29	39	4
433	0	0	1	1	0	0	0	0	0	1	1	0	0	1	0	1	0	0	5				2.1	2.9	R	1.39	3.61	R	1.25	0	0	0	1		1	7	0	54	1
434	1	0	1	1	0	0	0	0	0	1	2	0	1	2	1	0	1	0	4.5				2.4	2.1	R	2.47	2.03	R	0.88	1	0	1	1		1	44	0	51	0
435	0	1	0	1	0	0	0	1	0	0	1	0	2	0	0	0	0	0	6.7				3.5	3.2	M	2.4	4.3	R	1.88	1	0	1	0		1	63	2	53	13
436	0	0	0	0	0	0	0	0	0	1	0	0	1	2	0	0	1	0	6.3				3.02	3.28	R	3.94	2.36	M	2	1	0	1	0		1	79	77	52	6
437	0	0	1	0	1	0	0	0	1	0	0	0	0	2	0	1	0	0	6.2				3.5	2.7	M	2.72	3.48	R	1.88	1	0	1	1		1	45	3	56	16
438	1	1	0	1	0	0	1	0	0	0	0	0	2	1	1	0	1	1	5.7				2.5	3.2	R	3.1	2.6	R	1.38	1	0	1	1		1	36	8	24	3
439	1	0	0	1	1	0	0	0	1	0	2	0	2	2	0	0	1	1	5.4				4.87	0.53	NR				1.25	1	0	1	1		1	30	8	74	7
440	1	0	1	1	0	1	1	0	0	0	1	0	1	2	1	1	1	1	3.34				3.5	-0.16	NR	3.65	-0.31	NR	0.75	1	0	1	1		1	24	3	58	19
441	0	1	0	0	0	1	0	1	0	0	1	0	2	0	1	1	0	0	4.9				2.4	2.5	R	3.1	1.8	R	0.63	1	0		1		1	35	0	51	2
442	0	0	0	0	0	0	0	0	0	0	0	0	1	2	2	1	0	0	5.1				3.2	1.9	R	3.2	1.9	R		0	0		1		1			35	26
443	1	1	2	1	1	1	2	1	1	0	2	2	0	0	1	1	2	0	7.7				3.41	4.29	M	3.2	4.5	R	2	0	0	0	1		1	54	3	72	25
444	0	0	1	0	0	0	0	0	0	1	0	0	1	1	0	0	1	1	6.9				6.82	0.08	NR				1	1	1	1	1		1	26	1	45	1
445	0	1	0	1	0	1	0	0	0	0	0	0	2	2	0	1	0	1	5				2.1	2.9	R	2.97	2.03	R		0	0		1		1			59	11
446	1	0	1	1	0	1	1	0	0	0	1	1	1	0	0	0	0	0	2.8				1.3	1.5	R				0	1	0	1	1		1	6	40	46	4
447	1	0	0	0	0	1	0	1	0	0	0	0	1	1	0	0	0	1	5.1				2.49	2.61	R	2.5	2.6	R	1.38	1	0	1	1		1	30	0	47	19
448	0	0	0	0	0	1	0	0	0	0	0	1	1	1	0	0	0	0	5				2.8	2.2	R	2.8	2.2	R		0	1		1		1			39	5
449	0	1	1	0	0	1	0	0	0	0	0	1	1	1	0	1	1	2	6.2				6.7	-0.5	NR				1.7	0	0	0	1		1	63	22	47	0
450	1	0	0	0	0	1	0	0	0	0	0	0	1	2	0	0	0	2	2.5				0.14	2.36	R	1	1.5	R	0.63	1	1	1	1		1	1	0	34	1
451	1	0	0	1	0	1	0	0	0	0	1	0	2	1	1	1	0	0	5				3	2	R	3	2	R		1	0		0		1			61	0
452	1	0	0	0	0	0	0	1	0	0	0	0	0	0	0	1	0	0	4.9				1.6	3.3	R	2.7	2.2	R		1	1	1	1	0	1	57	56	31	1
453	1	0	1	1	0	0	0	0	0	1	2	0	0	0	1	0	0	1	4.75				2.2	2.55	R	3.7	1.05	M	0	1	0	1	1		1	25	10	46	0
454	0	0	1	1	0	0	0	0	0	0	0	0	1	1	0	0	1	0	6.7				6.6	0.1	NR	7	-0.3	NR	2	0	0	0	1	0	1	72	5	30	2
455	0	0	0	0	1	0	0	0	1	1	2	0	0	0	1	1	1	2	6.8				4.8	2	M	4	2.8	M	2	0	0	0	1	0	1	43	5	45	21
456	0	0	0	1	0	1	1	0	0	0	1	0	1	2	1	0	1	1	6.2				4.4	1.8	M	2.18	4.02	R	1.63	1	0	1	1	0	1	45	3	43	2
457	0	0	0	1	0	1	2	0	0	0	1	0	2	1	0	0	2	0	5.5				2.2	3.3	R	3.21	2.29	M	1.75	1	0	1	0		1	43	2	56	5
458	1	0	2	1	0	0	1	1	0	0	1	1	0	0	0	1	1	1	4.4				3.03	1.37	R	3.1	1.3	R	1.38	1	0	1	1		1	9	0	65	24
459	1	1	1	0	1	1	1	0	1	0	0	0	1	1	0	0	1	2	4.5				2	2.5	R	3.2	1.3	R		0	0	0	1	0	1	6	0.1	38	4
460	1	0	0	0	0	1	0	0	0	0	0	0	1	1	0	1	0	1	5				4	1	M	3.8	1.2	M		1	0	1	1		1		93	58	3
461	1	0	1	1	0	1	1	0	0	0	0	0	0	1	0	1	2	1	6.3				3.69	2.61	M	2.5	3.8	R	1.8	1	0	1	1	0	1	51	16	64	10
462	1	1	0	0	0	1	0	1	0	0	0	0	1	1	0	0	0	0	4.8				3.9	0.9	M	1.26	3.54	R	1.12	1	0	0	1		1	15	20	53	8
463	1	1	0	0	0	1	0	0	0	0	0	0	2	1	0	0	0	1	6.3				2.2	4.1	R	2.7	3.6	R	1.88	1	0	1	0		1	65	6	77	5
464	0	1	1	1	0	1	1	0	0	0	0	0	0	1	0	0	1	1	5				3.9	1.1	M	4.2	0.8	M		1	0		1		1			55	6
465	0	1	0	1	0	1	0	0	0	0	0	0	1	1	1	0	1	0	6.2				1.55	4.65	R	5.8	0.4	NR	1	1	0	1	1	0	1	8	2	64	14
466	0	2	0	1	0	0	0	0	0	0	0	0	1	2	0	0	1	1	5.74				4.73	1.01	M	8.2	-2.46	NR	1.75	1	1	1	0	0	1	73	4.45	57	5
467	0	1	2	0	0	0	1	0	1	0	0	1	0	0	0	0	1	2	4.23				1.9	2.33	R	3.4	0.83	M	2	1	1	1	1	1	1	9	1	46	15
468	0	0	1	0	0	1	0	0	0	0	2	0	0	1	1	0	1	2	4.74				1.46	3.28	R	1.76	2.98	R	1.13	1	0	1	1	0	1	29	0	30	3
469	1	0	1	0	0	0	1	0	1	0	2	0	1	1	0	0	1	0	4.4				3.7	0.7	M	3.7	0.7	M	2	0	0	1	1	1	1	11	0	40	1
470	1	0	1	1	0	1	0	0	0	0	0	0	1	1	1	1	0	0	6.28				3.32	2.96	M	3.1	3.18	R		0	0		1	0	1			67	5
471	0	2	1	1	0	1	0	0	0	1	1	0	1	1	0	0	0	0	4.6				2.87	1.73	R	1	3.6	R	0.88	0	0	1	1	0	1	56	0	32	7
472	0	0	0	1	0	1	0	1	0	0	1	0	0	0	0	1	2	1	5.7				3.21	2.49	M	1.7	4	R	2	1	0	1	1		1	45	2	43	3
473	0	0	1	0	0	0	0	0	0	0	0	0	0	1	1	1	0	0	5.2				4.4	0.8	M	5.47	-0.27	NR	1.38	1	0	0	1	0	1	14	1.12	47	5
474	0	0	1	1	0	1	0	0	0	0	0	0	0	2	2	0	2	0	4.98				3.92	1.06	M	3.27	1.71	M		1	1		0	1	1	20	9	57	9
475	1	0	0	0	1	0	0	0	0	0	0	0	2	2	0	0	0	0	6.5				3	3.5	R	1.9	4.6	R	1.88	1	0	1	1	0	1	47	4	44	19
476	0	0	1	0	0	0	0	0	0	0	0	1	1	0	0	0	0	2	6.2				3.45	2.75	M	3.2	3	R	1.75	1	1	1	1	0	1	72	2	39	1
477	0	0	0	0	0	0	0	1	0	0	2	0	1	0	0	0	1	1	4.1				2.97	1.13	M	1.39	2.71	R		1	0		1		1			59	17
478	1	0	2	1	0	0	1	0	0	0	1	0	0	0	0	0	1	0	5.9				3.7	2.2	M	4.66	1.24	M	1.83	1	1	1	1		1	35	2	67	4
479	1	0	1	1	0	1	1	0	0	1	0	0	1	0	1	0	1	1	4.8				2.72	2.08	R	3	1.8	R	1	1	0	1	0	0	1	19	7.7	37	1
480	1	0	2	0	0	1	0	0	0	0	1	0	0	1	0	0	1	2	6.2				4.94	1.26	M	3.66	2.54	M	2	0	0	0	1		1	49	2	26	1
481																			5.8				3.5	2.3	M	3.7	2.1	M	1.88	1	1	0	1	1	1	38	2	36	0
482	1	0	0	1	0	0	0	0	0	0	0	0	1	2	1	0	1	0	5.2				1.4	3.8	R	2.01	3.19	R	1.63	1	0	1	0		1	20	1	45	1
483	0	0	1	0	1	0	0	0	1	0	1	0	1	1	0	0	0	1	4.3				1.9	2.4	R	1.9	2.4	R	1.13	1	0	1	1		1	7	0	24	8
484	1	0	2	0	0	1	0	0	0	0	1	0	0	0	0	0	0	0	5.08				3.71	1.37	M	4.42	0.66	M	1.25	1	0	1	1	0	1	57	1.35	58	11
485	1	0	1	0	0	0	0	0	1	0	0	0	1	0	2	0	0	0	6.96				1.93	5.03	R	2.6	4.36	R	2	1	0	1	1		1	55	3	69	5
486	1	0	1	0	0	0	0	1	0	0	1	1	0	1	1	0	1	0	6.6				2	4.6	R	2	4.6	R	1.63	1	0	1	0	0	1	35	2	59	2
487	0	0	1	0	0	1	0	0											4.9				2.5	2.4	R	2.8	2.1	R	2	0	0	0	1	1	1	25	1	51	37
488	1	0	0	0	0	0	0	1	0	0	0	0	1	1	0	0	1	0	6.5				4.4	2.1	M	3.52	2.98	M	2.25	1	0	1	1		1	75	90
489	1	0	1	0	1	0	1	1	1	0	1	0	0	1	0	0	1	1	4.72				1.9	2.82	R	1.9	2.82	R		1	1		1		1	25	0.1	42	4
490	0	0	1	0	1	1	0	0	1	0	1	0	0	0	0	1	0	2	4.5				2.43	2.07	R	2.3	2.2	R		1	1		1		1	19	13	54	7
491	1	1	2	0	0	0	0	0	0	0	0	0	0	1	0	0	1	2	5.2				2.4	2.8	R	2.6	2.6	R	1.25	1	1	0	1		1	16	0	38	1
492	0	0	1	1	1	1	0	1	1	0	0	0	1	1	0	0	0	0	3.9				3.63	0.27	NR	3.2	0.7	M	0.5	0	0	1	1	0	1	25	0	46	2
493	0	0	0	0	0	0	0	0	0	0	0	0	1	1		0	1	0	5				1.39	3.61	R	2	3	R		0	0	0	1		1			41	6
494	0	0	1	1	0	0	0	0	0	0	0	1	1	1	0	0	1	1	6				3.6	2.4	M	2.02	3.98	R	2	1	0	1	0		1	32	15	66	15
495	1	1	2	1	1	1	0	0	0	0	1	0	0	1	1	0	1	1	5.32				4.77	0.55	NR	5.5	-0.18	NR		0	0		1	0	1	39	19	40	3
496	1	0	0	1	1	0	0	0	1	0	1	0	1	2	1	0	0	0	4.5				2.04	2.46	R	2.5	2	R		1	0		1		1			54	4
497	1	0	1	0	0	1	0	0	0	0	1	0	0	1	1	0	0	1	6.1				2	4.1	R	1.88	4.22	R	1.88	0	0	0	0		1	45	3	48	5
498	1	0	1	1	0	1	0	0	0	0	0	0	0	2	1	0	0	0	6.3				2.07	4.23	R	2.46	3.84	R	1.2	0	0		1		1	106	9	34	6
499	0	0	0	0	0	0	0	0		0	1	0	2	1	1	0	0	0	6.2				3.2	3	R	4.49	1.71	M	1.75	1	0	0	1		1	57	3	61	4
500	0	0	2	1	0	0	1	1	0	0	0	1	0	1	0	0	2	1	5.74				3.25	2.49	M	4	1.74	M		0	1		1		1	61	19	61	5
501									0	0	1	0	0	2	0	0	0	0	5.9				2.4	3.5	R	5.9	0	NR	2	1	0	1	1		1	54	3	27	0
502	0	0	0	0	0	0	0	0											3.8				4.13	-0.33	NR	4.6	-0.8	NR	1.13	0	0	1	1		1	6	0	52	3
503	0	0	1	1	0	1	0	0	0	1	2	0	0	0	1	0	1	0	5.74				4.81	0.93	M	3.97	1.77	M		1	1		0		1	31	13	61	14
504	0	1	1	1	1	0	0	1	1	0	1	0	1	0	0	0	0	1	4.81				1.8	3.01	R	2.2	2.61	R		1	1	1	0	1	1	32	9	40	2
505	0	0	1	1	0	0	1	0	0	0	0	0	1	1	0	0	1	0	5				2.2	2.8	R	3.5	1.5	M		0	1		1	0	1			64	2
506	0	0	1	1	1	1	0	0	1	1	1	0	0	1	0	0	1	1	6.3				2.9	3.4	R	2	4.3	R	1.75	1	1	1	0	0	1	41	2	55	2
507	0	2	2	1	1	0	0	1	1	0	1	0	0	0	0	0	1	1	6				1.9	4.1	R	1.5	4.5	R	1.88	0	1	1	0	0	1	36	2	45	3
508	1	0	1	1	1	0	0	1	0	0	0	1	1	1	1	0	0	1	4.5				1.2	3.3	R	3.08	1.42	R	1.38	1	1	0	1	0	1	15	2	51	11
509	0	0	0	0	0	0	0	0	0	0	0	0	1	0	0	0	1	0	6.6				1.8	4.8	R	1.5	5.1	R	2	0	1	0	1	0	1	54	5	37	11
510	0	0	2	0	0	0	1	0	0	0	2	0	0	2	0	0	2	1	6.1				2.4	3.7	R	1	5.1	R	1.63	1	0	1	1	0	1	45	3	44	2
511	1	0	1	0	1	0	0	0	1	0	1	0	1	1	1	1	0	1	5				2.92	2.08	R	1.88	3.12	R		1	1		1		1			39	4
512	1	0	0	1	0	1	0	0	0	0	1	0	1	1	1	0	0	1	3.9				3.6	0.3	NR	3.39	0.51	NR	0.63	1	0		0	1	1			41	1
513	1	0	0	1	1	0	0	0	1	0	1	0	1	2	1	0	0	0	4.47				2.22	2.25	R	3.1	1.37	R		1	1		1		1		8	46	14
514	0	0	1	0	0	0	1	1	0	0	1	0	0	0	1	1	1	0	4.5				3.4	1.1	M	4	0.5	NR	1.38	0	1		1		1	9		81	35
515	1	0	0	0	0	0	0	0	0	0	1	0	2	2	2	1	0	0	4.2				2.3	1.9	R	2.75	1.45	R	0.88	1	0	0	1		1	9	0	49	1
516	0	0	1	0	0	0	0	1	0	0	0	0	1	1	0	0	0	1	5.1				3.2	1.9	R	2.7	2.4	R	2	1	0	1	1		1	48	2	48	2
517	1	0	0	1	0	1	0	0	0	0	1	0	2	1	0	0	0	1	4.27				2.79	1.48	R	2.82	1.45	R		1	1		1		1	46	13	58	4
518	0	0	1	1	0	0	0	0	0	0	1	0	1	2	0	0	0	1	5.32				3.78	1.54	M	2.94	2.38	R		1		1	1	0	1
519	0	1	1	0	0	0	0	0	0	0	0	0	0	2	1	0	0	0	6.63				6.21	0.42	NR	3.96	2.67	M		1		1	1	1	1			47	2
520	0	0	1	0	1	1	0	1	1	0	0	0	0	1	0	0	0	1	5.66				4.07	1.59	M					0		1	1	0	1			75	8
521	1	1	2	1	0	1	0	0	0	0	0	1	0	1	0	0	1	0	7.13				5.54	1.59	M					0		0	1	1	1			45	7
522	0	0	1	0	1	1	0	0	1	0	1	0	0	1	1	0	0	2	3.53				2.79	0.74	M	1.81	1.72	R		0		0	1	0	1			27	5
523	0	0	1	1	1	1	0	0	1	0	1	1	0	2	1	1	0	1	6.15				4.11	2.04	M	3.6	2.55	M		1		1	1	1	1
524	1	0	1	0	0	0	0	1	0	0	1	0	1	1	0	0	0	0	6.55				4.8	1.75	M	4.99	1.56	M		1		1	1	0	1			66	33
525	0	1	2	1	0	0	1	0	0	1	2	0	0	2	1	0	1	0	3.54				2.9	0.64	M	2.8	0.74	M		1		1	1	0	1
526	1	0	1	0	0	0	1	0	0	0	0	0	0	0	0	1	1	0	4.66				2.7	1.96	R	2.19	2.47	R		1		1	0	1	1
527	1	0	0	1	0	1	0	0	0	0	2	0	1	0	0	1	1	1	5.33				3.38	1.95	M	3.18	2.15	R		0		1	1	1	1
528	0	0	1	1	0	1	0	0	0	1	0	0	0	1	0	0	1	1	8.04				6.03	2.01	M	3.84	4.2	M		1		1	1	0	1
529	1		0	0	0	1	1	0											3.65				2.25	1.4	R	1.62	2.03	R		0		0	1	0	1			48	8
530	1	0	1	1	1	1	0	0											5.33				4.55	0.78	M	3.6	1.73	M		1		1	0	0				45	13
531	1	0	0	1	0	0	0	0	0	0	1	1	2	0	1	1	1	1	4.88				4.88	0	NR					1		1	1	2	1			29	5
532	1	0	0	1	1	0	1	1	1	0	0	0	1	0	1	1	1	0	6.69				5.56	1.13	NR	5.49	1.2	M		1		1	1	1	1			41	13
533	1	1	1	1	0	1	0	0											5.09				5.03	0.06	NR	4.21	0.88	M		1		1	1	1	1			51	3
534	0	0	0	0	1	0	0	0	1	1	0	0	0	1	1	1	0	2	5.72				4.44	1.28	M	2.23	3.49	R		0		0	1	0	1
535	0	0	1	0	0	1	0	0	0	0	0	1	0	2	1	0	0	1	5.04				1.81	3.23	R	2.87	2.17	R		1		1	0	2	1			43	1
536	0	2	2	0	2			1											6.84				2.24	4.6	R	1.94	4.9	R		1		1	1	0	1
537	1	0	0	0	1	1	0	0	1	0	0	1	2	0	2	0	0	0	5.61				4.16	1.45	M	3.8	1.81	M		1		1	1	0	1			67	16
538	0	0	1	0	1	0	0	1	1	0	0	2	1	1	1	0	1	0	7.51				6.41	1.1	NR					1		1	0	0	1			67	20
539	0	0	2	1	0	0	0	1	0	0	1	0	0	1	1	1	1	1	4.5				3.57	0.93	M					0		0	1	0	1			47	4
540	0	0	1	0	0	0	1	1	0	0	1	1	0	1	0	1	1	0	5.06				4.19	0.87	M					1			0	2	1			75	18
541	1	0	0	0	1	1	0	0	1	0	0	0	0	1	1	1	1	1	7.54				6	1.54	M					1		1	1	0	1			56	17
542	0	0	1	1	0	0	0	0	0	0	2	0	1	0	0	0	0	1	6.77				3.24	3.53	M					1			0		1			57	57
543	1	0	0	1	0	0	0	1	0	0	1	0	1	0	0	1	0	1	7.9				7.63	0.27	NR					1		1	1	1	1			56	11
544	0	0	0	0	0	0	0	0	0	0	1	0	1	0	1	0	1	0	3.25				3.31	-0.06	NR					1		1	0	2	1			48	8
545	1	0	1	0	0	0	1	0	0	0	1	0	0	1	0	0	2	2	6.92				3.41	3.51	M					1		1	0	2	1			63	2
546	1	0	2	1	0	1	0	0	0	0	1	0	2	1	1	1	0	0	6.86				4.16	2.7	M	2.41	4.45	R		1		1	1	1	1
547	1	0	0	0	0	0	0	1	0	0	0	0	0	0	0	1	0	1	4.21				3.62	0.59	NR					1		1	1	0	1			21	2
548	1	0	1	1	0	0	1	0	0	0	1	0	1	0	0	1	1	0	5.58				3.17	2.41	R	3.32	2.26	M		1		1	1	1	1
549	0	0	1	0	0	0	0	0	0	0	1	0	0	2	1	0	1	0	4.65				2.89	1.76	R					1		1	1	0	1			84	8
550	1	1	1	0	0	1	0	1	0	1	2	0	0	1	0	0	0	2	4.96				3.97	0.99	M					1		1	0	2	1			43	43
551	0	2	2	1	0	0	1	0	0	0	1	0	0	0	0	1	1	0	5.73				3.17	2.56	R	2.99	2.74	R		1		1	0	1	1
552	0	0	1	1	0	1	0	0	0	0	0	0	0	1	0	0	1	1	5.05				3.95	1.1	M	4.08	0.97	M		1		1	0	1	1			65	21
553	1	0	1	0	1	0	0	0	1	0	0	0	1	2	1	0	0	0	5.09				4.17	0.92	M	3.41	1.68	M		0		1	1	0	1
554	0	1	1	0	1	1	0	1	1	1	2	1	0	1	1	0	1	2	3.86				2.65	1.21	R	2.62	1.24	R		1		1	1	1	1
555	0	1	1	1	0	0	0	1	0	0	0	0	0	1	1	0	0	0	5.05				3.24	1.81	M	3.83	1.22	M		0		0	1	0	1			82	2
556	0	0	0	0	0	0	0	0	0	0	0	0	2	0	0	0	2	1	6.74				4.04	2.7	M	2.96	3.78	R		1		1	1	0	1			62	3
557	1	0	0	0	0	1	0	0	0	1	2	0	0	2	0	0	0	0	2.95				2.97	-0.02	NR	2.05	0.9	M		0		1	1	0	1
558	1	1	1	1	0	1	0	1	0	0	0	0	1	1	0	0	0	0	6.23				3.58	2.65	M					1		1	1	0	1			63	26
559	1	0	2	1	1	0	1	0	0	0	0	0	0	2	0	0	2	0	5.63				5.18	0.45	NR	4.81	0.82	M		1		0	1	0	1			52	2
560	1	1	1	0	0	1	0	0	0	0	0	0	1	2	0	1	0	2	6.93				5.12	1.81	M	5.88	1.05	NR		1		1	1	0	1			67	3
561	0	0	1	0	0	0	0	0	0	0	1	0	1	2	0	1	0	0	5.42				4.69	0.73	M	2.47	2.95	R		1		1	1	0	1
562	0	0	0	1	0	1	0	1	0	0	1	0	2	0	2	0	1	0	5.82				3.02	2.8	R					1		1	1	0	1			50	5
563	0	0	1	1	0	1	1	0	0	0	2	0	0	1	0	1	1	1	6.18				3.21	2.97	M					0		1	1	0	1
564	0	0	0	1	0	0	0	0	0	0	0	0	1	1	0	0	0	1	4.55				4.53	0.02	NR	4.59	-0.04	NR		1		1	1	0	1
565	1	0	1	1	1	1	0	0	1	0	0	0	0	1	0	0	0	0	4.22				4.19	0.03	NR	2.07	2.15	R		1		1	1	0	1			73	14
566	0	0	2	0	0	0	1	0											5.85				3.43	2.42	M	5.16	0.69	NR		1		1	1	0	1
567	1	1	2	0	1	1	0	0											3.94				3.39	0.55	NR	3.7	0.24	NR		0		1	0	0	1
568	1	1	1	1	0	1	0	0	0	0	2	0	1	0	0	0	1	1	5.07				3.98	1.09	M	3.3	1.77	M		0		0	1	0	1			70	9
569	1	1	0	1	0	0	0	0	0	0	1	0	0	1	0	0	0	1	4.94				2.68	2.26	R	2.02	2.92	R		1		1	1	2	1			54	7
570	0	0	1	0	0	1	1	0	0	0	0	1	0	0	2	0	1	2	4.08				1.88	2.2	R	2.01	2.07	R		0		1	1	0	1			42	7
571	0	0	2	1	0	1	1	0											5.5				2.17	3.33	R	2.79	2.71	R		1		1	1	0	1			73	4
572																			6.69				5.21	1.48	M	5.22	1.47	M		1		1	1		1			27	8
573	0	1	0	0	1	1	0	0	1	0	0	0	2	2	0	0	0	2	6.91				5.41	1.5	M	7.09	-0.18	NR		1		1	1	0	1			60	9
574	0	1	1	0	1	1	0	0	1	0	1	0	1	1	0	0	0	0	3.82				5.03	-1.21	NR	3.01	0.81	M		1		0	1	2	1			63	21
575	0	0	1	1	0	1	0	1	0	0	1	0	0	0	1	0	1	0	5.1	2.9	2.2	R	2.2	2.9	R					0		0	1
576	0	0	2	1	0	0	0	0	0		0	0	0	0	1	1	0	0	5.8	4.2	1.6	M	3.1	2.7	R					1		1	1
577	0	1	1	1	0	0	0	0	0	1	1	0	1	0	0	0	0	1	4.8	4.1	0.7	M	3.3	1.5	M					1		0	1
578	1	0	1	1	0	0	0	0	0	0	1	0	1	0	1	0	0	0	5.17	3.25	1.92	M	2.9	2.27	R					0		0	1
579	0	0	1	0	0	1	0	0	0	0	0	0	1	0	0	0	0	0	5.32	4.1	1.22	M	3.1	2.22	R					0		0	1
580	0	1	0	1	0	1	2	0	0	0	1	0	1	1	1	0	2	1	5.7	3.9	1.8	M	2.8	2.9	R					1		0	1
581		2	2					0	1			0				0			4.1	3.87	0.23	NR	3.89	0.21	NR					0		0	1
